# Supplementary material for: Empirical Models of Shear-Wave Radiation Pattern Derived from Large Datasets of Ground-Shaking Observations
Source: Sci Rep. 2019 Jan 30;9:981. doi: 10.1038/s41598-018-37524-4 (PMC6353911; doi:10.1038/s41598-018-37524-4)
Supplement: Supplementary file 1 — Supplementary Dataset 1 [file 41598_2018_37524_MOESM1_ESM.xlsx]

## Sheet: KiK-Net dataset
,"GM.Code","EQ.Code.2","Record.Date..JST.","Record.Time..JST.","Dip.1","Rake.1","Strike.1","EQ.Longitude.2","EQ.Latitude.2","MAG","EQ.Depth.2..km.","Focal.Mechanism.1","Station.Name","Station.Longitude","Station.Latitude","ichi_ex","FSH_ex","FSV_ex","AS_ex","Azimuth_ex","GM_0.01","GM_0.02","GM_0.04","GM_0.06","GM_0.08","GM_0.1","GM_0.15","GM_0.2","GM_0.25","GM_0.3","GM_0.35","GM_0.4","GM_0.45","G…
5,"6",12367,"2007-01-09","05:12",66,82,20,144.0667,44.2823,4.7,5,"RS","ABSH02",143.0304,44.421,74.8883757875338,0.20983768795887,0.930686088754553,0.954048453218794,-98.438736897979,0.0140372417162347,0.0143648161143817,0.0160871384341654,0.0207076458343289,0.0369806354190947,0.0547236240028016,0.0313100633662725,0.014791544949734,0.0107916450553194,0.00892023989363515,0.00739655609591383,0.00570…
6,"8",16607,"2009-11-19","00:24",89,26,159,143.4367,43.7305,3.9,11,"SS","ABSH02",143.0304,44.421,80.5650404447657,0.957012823503696,0.0133195476728732,0.957105508656557,178.155904322845,0.00215612960649401,0.00216642906184348,0.002518230398514,0.00425822046986767,0.00519039862919988,0.0105949501178628,0.00533865951339847,0.00354237175914669,0.00260075332163587,0.00133864110201353,0.00130777109235…
7,"9",7174,"2003-10-18","18:32",79,-48,340,143.8437,43.4235,4.3,5,"ALL","ABSH03",143.2446,44.3819,68.4240058114513,0.83607953507923,0.19241913299679,0.857935960151769,-4.03064047519524,0.00371854119783552,0.0037886887705379,0.00408172453749638,0.00462860238084889,0.00811501966725898,0.0125679962444297,0.0146992524299707,0.0100935407860671,0.00473465957382365,0.00410407305977854,0.0030231266596026…
11,"13",15821,"2009-05-10","16:53",60,103,115,144.4515,44.7348,4.2,5,"RS","ABSH03",143.2446,44.3819,71.2076621275935,0.491582439436313,0.0075260380386758,0.491640047199895,133.088135436105,0.00202405934448573,0.00203394967489365,0.00231257583659434,0.00287851653460598,0.00510927495443336,0.0103318017789735,0.00353753942451529,0.00305811942212857,0.00192978840809038,0.00120406116123725,0.000780944…
12,"15",16607,"2009-11-19","00:24",89,26,159,143.4367,43.7305,3.9,11,"SS","ABSH03",143.2446,44.3819,83.1371583163662,0.896681102893788,0.0508904733828467,0.898124067469495,-170.907455592242,0.00279653881789615,0.00280342022358404,0.0032776599732126,0.00396723653189471,0.00631051100545748,0.00970643703940843,0.00710388844225471,0.00586242492489243,0.00373622184432349,0.00186356659392682,0.00134272…
15,"19",16607,"2009-11-19","00:24",89,26,159,143.4367,43.7305,3.9,11,"SS","ABSH04",143.0806,44.1896,87.950613896533,0.879509596948401,0.0370474392096265,0.880289522757331,171.82571575456,0.000832887559037833,0.00083231083256197,0.0015535288442768,0.00267935422070319,0.00152353140433665,0.00130267684404076,0.00153255406103667,0.00106301849466507,0.000746487880678581,0.000898519019832079,0.00070672…
19,"23",16607,"2009-11-19","00:24",89,26,159,143.4367,43.7305,3.9,11,"SS","ABSH05",143.0149,44.1123,89.4418270166521,0.74346999876762,0.112028224960561,0.75186299433829,162.436279401118,0.00381670523881528,0.00385575173604318,0.005006967096956,0.010393332073979,0.00884256617504217,0.0118377362700814,0.00707845339745908,0.00442893921836821,0.00285390143487823,0.00219512460238593,0.0015583809771682…
43,"49",8112,"2004-05-21","23:27",81,-160,64,144.7055,43.7352,4.4,5,"SS","ABSH08",144.9975,44.0619,82.7787071144072,0.420232303527819,0.16310864783848,0.450776685208979,-31.4992269888737,0.00808377510572876,0.00830093169469548,0.00922025391732787,0.0116277973838556,0.0202505259190965,0.0184673147208792,0.0285262363973939,0.017189269036233,0.00945937538635612,0.00741963281166932,0.0046797601583841…
65,"71",12367,"2007-01-09","05:12",66,82,20,144.0667,44.2823,4.7,5,"RS","ABSH08",144.9975,44.0619,76.0012982746122,0.130517826288061,0.242174193783596,0.275105876188959,88.624448148535,0.00192739804659027,0.00196291084871423,0.00215982270105673,0.0026493751433121,0.00345676480831427,0.00513306004835322,0.00857596589312248,0.00405783048931322,0.00387432132379337,0.00228178247867758,0.0019474437706…
69,"77",15821,"2009-05-10","16:52",60,103,115,144.4515,44.7348,4.2,5,"RS","ABSH08",144.9975,44.0619,74.4075000073131,0.571409826778924,0.178480297794115,0.598635454045444,34.6428352276262,0.0036782558597792,0.0036878212104168,0.00399139602144413,0.0049521849299072,0.00750844939451549,0.010261432794693,0.00973121003781133,0.00875907903834644,0.00471621774306488,0.00440811496220323,0.00253679749881…
70,"78",16433,"2009-09-29","21:03",86,-9,347,144.6602,43.6265,4.3,8,"SS","ABSH08",144.9975,44.0619,85.6448000729129,0.107616346464592,0.0234077540571025,0.110132651726838,42.5301054272865,0.00282958014553396,0.00283589758630314,0.00327110331386827,0.00580183532341276,0.00719474994700997,0.01111910681215,0.00863213391809928,0.00328344867479301,0.00171997616262552,0.00194307113611417,0.001367020043…
98,"110",15821,"2009-05-10","16:52",60,103,115,144.4515,44.7348,4.2,5,"RS","ABSH09",144.8114,43.9247,72.8542500060104,0.508807657573071,0.188031786819268,0.542440029182436,47.2885549233849,0.00383792601283558,0.00385053715213865,0.00429335048650818,0.00553278672641554,0.0109243288214883,0.0178411012552477,0.013155349824311,0.00818292496360562,0.00388962019739717,0.00231911415846655,0.001419865838…
106,"118",15821,"2009-05-10","16:52",60,103,115,144.4515,44.7348,4.2,5,"RS","ABSH10",143.9494,44.0789,75.0059737140658,0.216379381066118,0.0123622245780489,0.216732233751869,93.5826656385826,0.00144516190096473,0.00144718394131499,0.00154804456331205,0.00183672466907808,0.00377731045057194,0.0027017561103845,0.00626716848983654,0.00423015874170225,0.00276114605915732,0.0036755892996906,0.00191221…
111,"124",7174,"2003-10-18","18:32",79,-48,340,143.8437,43.4235,4.3,5,"ALL","ABSH11",144.1953,43.9119,79.2763986074555,0.177752241019558,0.196613590862041,0.265052378406875,47.7629428442496,0.00380382762227733,0.00384704050797493,0.00404014396649426,0.00440383542380957,0.00560422412114291,0.00869984167327199,0.0130721090876721,0.0149270383532702,0.00990649712713833,0.0116458701263581,0.0067127648…
179,"201",16433,"2009-09-29","21:03",86,-9,347,144.6602,43.6265,4.3,8,"SS","ABSH12",144.4614,43.8542,96.4083746501247,0.740261162332802,0.179869630057456,0.761800283719636,-19.5057068235577,0.0207368369092299,0.0207799713426174,0.0229841015269251,0.0289160898117294,0.036095621050205,0.0779513028755774,0.0861128474386952,0.0556837424568428,0.0285362721636867,0.0247492854442305,0.020969130096406,0.…
192,"214",7174,"2003-10-18","18:32",79,-48,340,143.8437,43.4235,4.3,5,"ALL","ABSH13",143.4553,43.7394,82.0590004869603,0.460083667224229,0.340601575894973,0.572439004915487,-21.6892011085705,0.00614530371910128,0.00635217096432393,0.00704559831526039,0.0109189954895128,0.0106714461812821,0.012686935090872,0.0172454233059093,0.0186019168904713,0.0136869596331691,0.0112487567313015,0.01077253544900…
209,"234",12900,"2007-04-28","17:30",77,-64,173,144.779,43.6932,3.9,5,"ALL","ABSH13",143.4553,43.7394,70.4859150907097,0.456469257287997,0.433119459398311,0.629250863295825,100.036771115264,0.000370724963281406,0.000380334988135459,0.000424132899926426,0.000562630256029659,0.000836683909490316,0.000998517092492662,0.00124228344591724,0.000770545293931512,0.000880639348428175,0.000663176630770416,…
264,"297",16607,"2009-11-19","00:24",89,26,159,143.4367,43.7305,3.9,11,"SS","ABSH14",144.1875,43.7203,87.3170991100646,0.659491006729023,0.430099743339524,0.787346287968125,-68.4994073372395,0.0026743328177323,0.00268454952645691,0.00295059164067141,0.00369365115299212,0.00737037088483341,0.00915173666579191,0.00932129033986175,0.00600684974757984,0.00373618706169806,0.00341200315064333,0.0030481…
295,"329",12367,"2007-01-09","05:12",66,82,20,144.0667,44.2823,4.7,5,"RS","ABSH15",143.5139,43.6328,74.8329965753623,0.139356406702405,0.343818363517536,0.370986893543266,-168.373266126313,0.00177630335247108,0.00181405027493727,0.00205646533644504,0.00322034676859496,0.00470647405177167,0.00944096266277968,0.00491972471384325,0.00387024123925111,0.00427638225022039,0.00419988897948505,0.00299414…
304,"341",16607,"2009-11-19","00:23",89,26,159,143.4367,43.7305,3.9,11,"SS","ABSH15",143.5139,43.6328,128.320950810246,0.941826994703967,0.131090547662136,0.95090631485939,-9.04899269650548,0.0412274537656645,0.0414908171527146,0.0599742685407667,0.108349887771054,0.0680340319252064,0.0608866573232593,0.086867919510024,0.0730806091928632,0.0513274250084689,0.0499884316417309,0.0343065836975937,0.…
312,"352",4236,"2001-06-01","11:16",68,-82,186,138.1148,34.9882,4.2,35,"NM","AICH04",137.0597,34.9286,89.2465368768181,0.0119738271461388,0.676266742717685,0.676372737359005,80.821164337876,0.00280822845758674,0.00284503733543165,0.0037019064169695,0.0064439717985106,0.00869397956921915,0.00756604159716294,0.00805536861478108,0.00874251356189969,0.00683828494141623,0.00536048038892038,0.005825763…
313,"353",4242,"2001-06-03","11:34",63,-71,187,138.1167,34.9817,4.2,32,"NM","AICH04",137.0597,34.9286,86.3229479889068,0.127209106255046,0.41491421295373,0.433976912779034,80.0754336729755,0.00349740788013065,0.00353585668544414,0.00398016507069745,0.0047631648774738,0.00887304270811315,0.00772116811887942,0.0116956132802004,0.0112291611574507,0.00990130277286782,0.00831843431422043,0.00759511803…
315,"356",4538,"2001-09-22","18:11",48,-102,347,136.93,35.033,3.9,32,"NM","AICH04",137.0597,34.9286,149.719108051063,0.116081859308069,0.634992863902798,0.645516022471864,147.901554078126,0.00394338248208312,0.0041678347496032,0.00801343759631283,0.0123469352067629,0.0123426289744122,0.0108357772402352,0.00678815239811246,0.00605066900020155,0.00633540099914757,0.00622818726436513,0.0056898985939…
325,"371",6180,"2003-02-07","13:06",53,-74,158,136.9463,35.1163,3.6,32,"NM","AICH04",137.0597,34.9286,139.076509401383,0.0856184716306072,0.471622538175883,0.479331139401378,-3.4638360503549,0.00517756174275112,0.00547054522968232,0.00848169796090382,0.0157755107365816,0.0165318009908177,0.0176864020648633,0.00846436317687279,0.00560156185719662,0.00275726289642464,0.00290553540849187,0.001838491…
335,"391",11055,"2006-02-16","23:11",78,22,337,136.4227,35.6885,4.2,17,"SS","AICH04",137.0597,34.9286,76.5592768126459,0.926742831610627,0.22367581474403,0.953353631158496,168.385870824997,0.00477732772583167,0.00495185473332972,0.00586533215512984,0.0100654264887286,0.0142087161981651,0.023549087498245,0.00738529848550483,0.00963414863908586,0.00818082721000755,0.00746277301812135,0.007217367503…
336,"392",11064,"2006-02-18","16:21",82,18,334,136.4187,35.6883,3.9,17,"SS","AICH04",137.0597,34.9286,76.4559645897701,0.958621415853341,0.160720919430487,0.972001148597699,171.182656885363,0.00472142664880013,0.00482303097232435,0.00526914120516807,0.0074019138592664,0.00996694792802691,0.0173580905631927,0.0154436718108098,0.00850900307909217,0.00630998088269687,0.00559080008048937,0.0041098869…
341,"403",12832,"2007-04-15","18:34",57,74,164,136.4168,34.7937,4.3,11,"RS","AICH04",137.0597,34.9286,87.3560267172051,0.223338086996619,0.468036771836308,0.518592634824543,-89.0409039781509,0.0132938748301614,0.0136381941803158,0.01702283845309,0.0266588061248061,0.0370442612964545,0.0376712510676245,0.0213384883250899,0.0279533577589527,0.0260835117650979,0.0227933032928534,0.0173221746613986,0…
344,"410",222,"1997-10-21","19:55",81,-73,199,138.2322,35.1103,4.2,29,"ALL","AICH04",137.0597,34.9286,79.8037731040713,0.0595579823363832,0.590275267266914,0.593272318928675,60.8736010345914,0.00462209078448271,0.00471797948808598,0.00541370594140465,0.00718378382539453,0.0106540711702147,0.0107290925990971,0.0117604126628278,0.0138415862530275,0.0142077824307666,0.0117713221687285,0.010460126863…
359,"451",4546,"2001-09-27","18:14",72,142,206,137.117,34.8682,4.2,20,"ALL","AICH05",136.8792,34.8854,128.329157317835,0.608334602625573,0.65386987034067,0.893093945837132,70.1287318678262,0.0239755385758068,0.0243618792378585,0.0262883150658234,0.0402901354428103,0.055600167041116,0.0595837335100781,0.0660671485535739,0.0699357128726089,0.0508199391380981,0.0300682281819199,0.0264620434962986,0.…
365,"462",5913,"2002-11-19","18:36",54,114,190,136.3082,35.4507,3.7,14,"RS","AICH05",136.8792,34.8854,83.3209527417262,0.479825099980143,0.481331511260409,0.679641192323702,-49.7841570233952,0.00188487380214167,0.00194550683370684,0.00232674022615332,0.00464087907082268,0.00586516545461422,0.00404697012838,0.00336740101858986,0.00506424613935776,0.00397180684323898,0.0034143567051496,0.0029144925…
367,"464",6135,"2003-01-23","21:43",53,127,218,137.2738,33.901,4.4,8,"RS","AICH05",136.8792,34.8854,70.7394044154368,0.45025015554634,0.0336574925564084,0.451506400148091,123.640163432537,0.00218347315073944,0.00220943775653445,0.00234610779803486,0.00278179254079092,0.00373522342839086,0.00555182658230604,0.00768706185678247,0.00502928779649763,0.00644202632717377,0.00508012971487934,0.003896267…
368,"465",6180,"2003-02-07","13:06",53,-74,158,136.9463,35.1163,3.6,32,"NM","AICH05",136.8792,34.8854,134.878946923095,0.140682426454211,0.717694668061976,0.731352980220655,35.0218427860045,0.00335094042173238,0.00350128455855847,0.00509763749986207,0.00880562413460852,0.00861947844825892,0.00617603885917179,0.00965503241838162,0.0094352879129362,0.00745258244503206,0.00457205414338019,0.00342786…
370,"467",6288,"2003-03-13","21:05",64,84,169,135.9773,35.5152,3.9,11,"RS","AICH05",136.8792,34.8854,73.7506089444403,0.245366112488927,0.612393915897208,0.659720272074344,-38.8968569070721,0.00274827451139802,0.00280450352112455,0.00326054998121483,0.00503712328616245,0.00959333754748576,0.00569828375214854,0.00529509834752859,0.00847591171792156,0.00737063855374824,0.00650989049984714,0.0031747…
374,"475",7520,"2003-12-23","14:35",69,23,327,136.3043,35.6153,4.1,8,"ALL","AICH05",136.8792,34.8854,75.4124620569399,0.903688800834056,0.35121846084975,0.969540022894652,-179.814463151841,0.00421778662333694,0.00426386011027566,0.00445759164011241,0.00523649620452455,0.00711675665735453,0.00822682725538831,0.0121865882017897,0.0102309501025076,0.0129705755462123,0.00978771446252903,0.00535691539…
383,"504",12272,"2006-12-19","18:33",86,20,320,137.2595,35.2623,4.1,23,"SS","AICH05",136.8792,34.8854,100.975884324525,0.874067711615234,0.360723969777034,0.945577150136357,-99.7299433499861,0.0120374812149386,0.0122786614905697,0.0140383586647443,0.0266214675403142,0.0376273456943218,0.0385314203605317,0.0329980773682347,0.0370953583888874,0.0234810534687011,0.0131176459397256,0.010703306507804,…
400,"544",16193,"2009-08-11","05:07",51,63,88,138.4993,34.7862,6.2,20,"RS","AICH05",136.8792,34.8854,65.3078718446464,0.298406634976645,0.504379670082103,0.586042124245532,-174.148819968146,0.0187414876677387,0.0187679931798794,0.0190759603690089,0.0202952457486969,0.0264498139880038,0.0315237910156758,0.0443317850870005,0.0588729647970951,0.0632375220735285,0.0455126388160476,0.0421437114644641,…
415,"587",4085,"2001-04-03","23:57",66,-62,214,138.1087,34.9958,5.2,35,"NM","AICH06",137.0449,34.6125,87.108607726832,0.504708995854,0.0972477091413257,0.513992497444455,32.8996960560839,0.00503187283722473,0.0051302183179666,0.0055338900242054,0.00796819085614796,0.00977014340222292,0.0170557296824264,0.0113133463661288,0.0105739485056435,0.0084097952412648,0.00914494308347515,0.0077566113638624…
416,"590",4546,"2001-09-27","18:15",72,142,206,137.117,34.8682,4.2,20,"ALL","AICH06",137.0449,34.6125,118.48839604972,0.323349026504843,0.161862302034596,0.361599222567705,-12.4678867407291,0.00816069080409251,0.00848926542994151,0.0125960813747768,0.017154125509626,0.0281090586288477,0.0276589337466215,0.0116959823529279,0.0114708848830419,0.00882204330073255,0.0102310037875079,0.007123304850980…
420,"596",6135,"2003-01-23","21:43",53,127,218,137.2738,33.901,4.4,8,"RS","AICH06",137.0449,34.6125,78.825401570097,0.461300933250777,0.21312506115474,0.508154349297779,127.024727105101,0.00346605036460811,0.00353105397155014,0.00381766322506321,0.00546949119480048,0.00850333852554395,0.00840719462127528,0.00846210443565902,0.00728790807022152,0.00645364534662388,0.00610934690453898,0.00613712004…
425,"605",12272,"2006-12-19","18:33",86,20,320,137.2595,35.2623,4.1,23,"SS","AICH06",137.0449,34.6125,90.8460877294732,0.361617256190575,0.327963484483113,0.48818755323042,-124.451363451422,0.00383945735488754,0.00398409573178155,0.00488759844913634,0.00871814576615922,0.0100397347325515,0.0129786411846541,0.00875093646188795,0.00512031390639285,0.00274464047007982,0.00229451620172968,0.001995850…
430,"612",15517,"2009-02-18","06:47",86,12,153,136.3145,35.662,4.8,5,"SS","AICH06",137.0449,34.6125,63.5625897721195,0.777352034321464,0.0166411369447336,0.777530136202149,-2.93863706983373,0.00466201244957583,0.00466740095770655,0.00482753688333916,0.0053536746557855,0.00698166661836556,0.00849500284873407,0.00940298312664656,0.0140372444589385,0.0112293728676182,0.0107138997568579,0.00810466655…
432,"615",16193,"2009-08-11","05:07",51,63,88,138.4993,34.7862,6.2,20,"RS","AICH06",137.0449,34.6125,68.4790375903736,0.469230758469236,0.516595216403176,0.697888330826829,175.089942365447,0.0118503390246862,0.0118673287221683,0.0125419577419157,0.014095460829643,0.0169894743885736,0.0217583586697159,0.0221516486068193,0.0350965590193683,0.0299791372791146,0.0300158673038112,0.0262275347869372,0.…
433,"617",222,"1997-10-21","19:55",81,-73,199,138.2322,35.1103,4.2,29,"ALL","AICH06",137.0449,34.6125,76.0280822918186,0.312620518876691,0.363428336779254,0.479386842536241,44.5000540924099,0.00180379426764806,0.0018265189021743,0.00189814129084218,0.0026576140050805,0.00330281639816687,0.00428154888562539,0.00412832895976084,0.00434527942024446,0.00350330153284013,0.00339886196542313,0.003314413…
441,"637",4085,"2001-04-03","23:57",66,-62,214,138.1087,34.9958,5.2,35,"NM","AICH07",137.4069,35.2161,102.444830181327,0.328634683962285,0.797104107622399,0.862192387980485,78.6859966192463,0.0133060909361089,0.013636660001628,0.0164664181897582,0.0224211663389753,0.0292575323634786,0.0470948528185406,0.0273191252056137,0.0430903707920923,0.0266771559578603,0.0264066870318864,0.0186725063395357,0…
442,"638",4086,"2001-04-04","00:04",83,-43,226,138.1023,34.9923,3.9,32,"ALL","AICH07",137.4069,35.2161,99.3853415407708,0.47261644347308,0.672947295283839,0.822328623404887,65.8260056595768,0.0020381646842196,0.00209025423334101,0.0027228025451729,0.00404917844753723,0.00589371627243796,0.00782161685395034,0.00492680229154773,0.00479379244648744,0.00271151776686047,0.00181727962625458,0.001253624…
444,"640",4234,"2001-06-01","00:41",89,23,59,138.1203,34.973,4.7,29,"SS","AICH07",137.4069,35.2161,96.0255865062981,0.324382874818004,0.408291235377837,0.521465226416444,-125.582743092655,0.00646397054448734,0.00657753654949936,0.0078854680140116,0.0118698259464914,0.0134841902982715,0.0180005895736779,0.0164117809819654,0.0229892529674194,0.0149306410445098,0.00896481630598196,0.0057509398797066…
445,"641",4236,"2001-06-01","11:17",68,-82,186,138.1148,34.9882,4.2,35,"NM","AICH07",137.4069,35.2161,101.283834794719,0.252123782956458,0.890539105822656,0.92554108549091,105.018599697034,0.00315852451154016,0.00321375855813719,0.00337541887770985,0.00514649479160331,0.00676987795089394,0.00820976926837776,0.00585336845927198,0.00965393113710679,0.00769521929512083,0.00623739400551224,0.00434517…
446,"642",4242,"2001-06-03","11:33",63,-71,187,138.1167,34.9817,4.2,32,"NM","AICH07",137.4069,35.2161,98.604263488596,0.43613060135685,0.747149155581927,0.865125286953672,104.762646997494,0.0051669558871738,0.00526127432852536,0.00594556907200648,0.00655406123560041,0.00866515418212509,0.0115402980897375,0.0139474421310863,0.0173419383864665,0.0135836654846915,0.00922463405778245,0.00623803730351…
447,"643",4538,"2001-09-22","18:11",48,-102,347,136.93,35.033,3.9,32,"NM","AICH07",137.4069,35.2161,112.708025479057,0.35280599133025,0.747014227638011,0.826136988526803,78.3680070598901,0.00785836802905031,0.00810286763559667,0.0106184475701488,0.012886886202648,0.0251875389826001,0.0380556627192327,0.0115271040595633,0.00762656016300927,0.00363643525447656,0.00215382520646407,0.0016995417735378…
448,"644",4546,"2001-09-27","18:14",72,142,206,137.117,34.8682,4.2,20,"ALL","AICH07",137.4069,35.2161,102.853789548431,0.868232993919405,0.279547367948868,0.912126779925573,-171.968895258056,0.0223030085862872,0.0231186072244848,0.0333037086223141,0.0475469436452018,0.068965713307411,0.0601810463019712,0.0431925051368869,0.0284832276963128,0.0232000497628777,0.0189150062648681,0.0125792526805053,…
454,"653",6180,"2003-02-07","13:07",53,-74,158,136.9463,35.1163,3.6,32,"NM","AICH07",137.4069,35.2161,116.401209454751,0.230217043611887,0.539103980940289,0.586202174539693,-83.1619934559744,0.0040419610079762,0.00425650552096435,0.00763565789699879,0.00995817571646534,0.011373714213044,0.0173291789765124,0.00649609383706855,0.0044884163376407,0.00317034356182418,0.00210763207178103,0.00149272207…
462,"664",8381,"2004-07-27","00:55",88,35,332,137.111,35.7552,4.2,8,"ALL","AICH07",137.4069,35.2161,82.8070260715847,0.873981857671129,0.0555244766892964,0.875743829581401,-176.262121088465,0.0032961691628313,0.00338139825811749,0.00501909040265266,0.00766353037770452,0.00820006403206707,0.00930853003432873,0.00951974004371968,0.006833334225691,0.0070122813063938,0.00426270398456191,0.00344236161…
467,"674",12272,"2006-12-19","18:33",86,20,320,137.2595,35.2623,4.1,23,"SS","AICH07",137.4069,35.2161,145.613610557042,0.00962902261234706,0.364336055821583,0.364463276130938,150.168791515054,0.0241325459079642,0.0264112051977944,0.0550937131077585,0.0544138445618392,0.0707456959538882,0.0716055222102318,0.0241073961265003,0.0143102625762073,0.0110315861869452,0.00781227563517827,0.00568930687518…
470,"678",12832,"2007-04-15","18:35",57,74,164,136.4168,34.7937,4.3,11,"RS","AICH07",137.4069,35.2161,75.6281262229077,0.388731831012255,0.754537144225273,0.84878662716714,-101.414050067829,0.00157898999363517,0.00163363345337931,0.00201042237353249,0.00333458743475111,0.0047533543987378,0.00718444103880044,0.00308123144700297,0.002979877178677,0.00328518903565685,0.00254066129974068,0.0026861333…
472,"680",13021,"2007-06-01","11:43",86,13,351,137.895,34.6995,4.1,8,"SS","AICH07",137.4069,35.2161,80.9345115275408,0.489674096891849,0.17950538766006,0.52153897780112,-28.8637121250789,0.00155668200991725,0.00159681007637101,0.00193818867502625,0.00221140950300934,0.00370585782511958,0.00644652802987779,0.00418623176377037,0.00340138609981284,0.00187572960737949,0.00115443946571486,0.0009214786…
478,"689",14372,"2008-05-12","11:47",85,-171,238,137.9745,35.792,3.7,5,"SS","AICH07",137.4069,35.2161,75.1407897296478,0.71335382821637,0.13028614429459,0.725153889616612,-18.9804777710278,0.00144985492377686,0.00145819663626001,0.00256313553289716,0.00333748562244094,0.00537270870325202,0.0049037950201859,0.00171369438640616,0.000968731528856164,0.000727352789023318,0.000635858710013475,0.000541…
479,"693",15032,"2008-10-01","09:25",57,45,303,136.502,35.424,3.9,14,"ALL","AICH07",137.4069,35.2161,81.6378104493008,0.720876643249516,0.419629657871525,0.83411760834313,162.629599904638,0.00164732958450943,0.00164747687692423,0.00257142208126165,0.00430740670705704,0.00521752816187896,0.00539153941653031,0.00346214873164051,0.00109457701419315,0.00128919042813698,0.00100668294313552,0.000862983…
480,"696",15517,"2009-02-18","06:47",86,12,153,136.3145,35.662,4.8,5,"SS","AICH07",137.4069,35.2161,69.9102036682054,0.190503332868903,0.369220886242562,0.415470315030933,-37.1510447227445,0.00400082723071117,0.00403045953211293,0.00597908087418125,0.00808646705799263,0.0123774641990999,0.0164894288560884,0.00816638399170649,0.0060893944764648,0.00480696381201273,0.00411656320126389,0.00317928981…
482,"699",16193,"2009-08-11","05:07",51,63,88,138.4993,34.7862,6.2,20,"RS","AICH07",137.4069,35.2161,77.6736994358888,0.164177687612224,0.470017772460478,0.49786646757781,-151.473429717287,0.0231008882946089,0.0231657428113152,0.027210760298088,0.0356205783220879,0.0434625942621929,0.0707147032094458,0.0650554717760159,0.0827162488752966,0.0490863630349611,0.0509475568697852,0.0468749189225965,0.…
483,"700",16203,"2009-08-13","18:11",63,79,93,138.4097,34.84,4.4,14,"RS","AICH07",137.4069,35.2161,76.5770136387569,0.0289518069493977,0.440062984868319,0.441014328312413,-158.250259246287,0.00174506747720539,0.00174566764878083,0.00204846264549784,0.00280680123984581,0.00332074630166172,0.00430411752859979,0.00496846656122389,0.00490572035994715,0.00258507947460035,0.00256520018906907,0.00203252…
490,"721",1650,"2000-03-24","23:00",60,111,32,136.7605,35.8988,4.1,8,"RS","AICH08",137.3023,34.9157,69.2063241824911,0.499661888270839,0.00501530792656474,0.499687057971266,123.501585536292,0.00239070188856746,0.00246533928699479,0.00323669970803595,0.00669068939497269,0.0046973389126185,0.0053433026360108,0.00834939741777812,0.00642637778534689,0.0059219752008937,0.00486116268808194,0.0042432286…
494,"728",4085,"2001-04-03","23:57",66,-62,214,138.1087,34.9958,5.2,35,"NM","AICH08",137.3023,34.9157,99.4320057657662,0.156837467005559,0.550163677512354,0.572082217090024,50.1421685193366,0.0180840393164802,0.0186439453979033,0.0248604545412991,0.0481332309740371,0.0393940735517413,0.0408556961144955,0.0347365354777934,0.0252878847869884,0.0230005642322096,0.0224645610239773,0.0204319450371226,…
495,"729",4086,"2001-04-04","00:04",83,-43,226,138.1023,34.9923,3.9,32,"ALL","AICH08",137.3023,34.9157,96.5413242422763,0.195213780847555,0.430650873358867,0.472830408241213,37.7012422872046,0.00351167828253102,0.00360261931100137,0.00563456583953014,0.00929293630452722,0.0101158883940067,0.0132002402250868,0.00535269947036073,0.00591977936075324,0.00485104999974232,0.00366026385797527,0.00276296…
496,"733",4230,"2001-05-31","01:52",86,-27,232,138.1213,34.9763,3.7,29,"SS","AICH08",137.3023,34.9157,93.36575,0.36059680913217,0.245215907542775,0.436074420332504,33.1801610821463,0.00094990658066991,0.000993907665731581,0.00151830542711274,0.0033414685633715,0.0022593536531495,0.00255458188359661,0.00186418742351728,0.00151463634249281,0.000951889949521477,0.00068811218816411,0.0005536096819962…
498,"735",4236,"2001-06-01","11:16",68,-82,186,138.1148,34.9882,4.2,35,"NM","AICH08",137.3023,34.9157,98.4570738467443,0.0141220676910193,0.861742208906583,0.861857916020423,78.6066232526248,0.00327183270660344,0.00350150200342653,0.00532221517603338,0.0115453933150846,0.0117420516605915,0.00924564311987003,0.00514367291436771,0.00475350525402045,0.00300115936764444,0.00252974020405258,0.00199230…
499,"736",4242,"2001-06-03","11:33",63,-71,187,138.1167,34.9817,4.2,32,"NM","AICH08",137.3023,34.9157,96.0084440324894,0.13512361492816,0.669498665744242,0.682998429533022,77.9383144153554,0.00336888123121015,0.00350372173980754,0.0043796969027548,0.00704487143246774,0.00664253043274925,0.00654353921666249,0.00712301410499797,0.0072000392360042,0.00498536045838212,0.00414690403071979,0.0037303221…
500,"738",4538,"2001-09-22","18:11",48,-102,347,136.93,35.033,3.9,32,"NM","AICH08",137.3023,34.9157,123.275882417324,0.229842604897081,0.824660988661054,0.856091916353205,123.563649497847,0.00310678506820153,0.00331720349390869,0.00544388798562204,0.0133743436474468,0.00842208450444425,0.00373355604618439,0.00450875164319349,0.00414478465061817,0.00309896630023626,0.00281743637195235,0.0025342493…
501,"739",4546,"2001-09-27","18:14",72,142,206,137.117,34.8682,4.2,20,"ALL","AICH08",137.3023,34.9157,135.543451852832,0.454581153096243,0.655706067997375,0.79786870621606,-132.772193221851,0.058556466081894,0.0627820514797024,0.0998989230672683,0.195888001929674,0.153347034532788,0.0884404772714395,0.0865812565224137,0.0771057767031758,0.0508511486595927,0.0344510113059109,0.0239703021466147,0.0…
508,"753",6180,"2003-02-07","13:06",53,-74,158,136.9463,35.1163,3.6,32,"NM","AICH08",137.3023,34.9157,120.240280523082,0.357145165545195,0.295637289941367,0.463631401520842,-33.3763507384584,0.00798711338031457,0.00846112690366951,0.0120491647843326,0.021337880119637,0.0267417029188494,0.01767652420585,0.0106436419330979,0.00571047098758062,0.00333544388350336,0.00227133553663918,0.00156510307008…
510,"756",6472,"2003-05-18","03:23",65,129,240,137.5988,35.864,4.6,5,"ALL","AICH08",137.3023,34.9157,70.2821256685472,0.2394498111197,0.524342879364423,0.576430106071355,-45.6858980134511,0.002322243352881,0.00248121903507127,0.00349995522828507,0.00572932056966618,0.00745327853229705,0.00428379434380317,0.00420612621541484,0.00278591839076452,0.00265322007191262,0.00173080679164371,0.00158885857…
513,"764",8381,"2004-07-27","00:55",88,35,332,137.111,35.7552,4.2,8,"ALL","AICH08",137.3023,34.9157,75.7958001168845,0.771689215891766,0.0738530485646473,0.775215143496269,-162.553302809066,0.00453594893048853,0.00476454637504978,0.00686107893556108,0.011162153958802,0.00845218164262932,0.00850570866888821,0.0121959301408298,0.00902806759832911,0.00569949697517246,0.0046155368149328,0.00424960610…
514,"765",8813,"2004-10-05","08:34",88,173,57,136.3812,35.9302,4.4,11,"SS","AICH08",137.3023,34.9157,63.0597069098813,0.857772781437675,0.0133081045639225,0.857876010984343,86.4094718894067,0.00644592481029681,0.0066573945173769,0.00778186433189374,0.0145557710204578,0.0139213809659818,0.0138509905782944,0.0140532360686071,0.0128363078803837,0.0102369220520623,0.00637020118913053,0.00451601915075…
515,"766",9341,"2005-01-09","18:59",49,92,178,136.854,35.3085,4.4,14,"RS","AICH08",137.3023,34.9157,90.6756002304049,0.488482024775334,0.0925886790768752,0.497179396216105,-41.3462291582218,0.0200787991672809,0.0219513091864699,0.0434906553871059,0.118229290998466,0.0457230918902036,0.0204831200016013,0.0162428609856761,0.0106526460421813,0.00695259979288324,0.00633438948123653,0.0055540440401566…
516,"769",10034,"2005-06-20","14:04",82,-19,144,136.8563,35.7578,4.5,29,"SS","AICH08",137.3023,34.9157,82.1245690877015,0.90623246490891,0.125048970050791,0.914819394943965,12.4094736224811,0.00314197301707064,0.00340963018522537,0.00594709127725479,0.0109928148351548,0.00856295414795618,0.00870834858282556,0.00995704120208408,0.00868078997211659,0.00712004974561274,0.00528423727230335,0.00425827…
517,"770",10041,"2005-06-20","21:38",87,-18,140,136.8568,35.7588,3.9,32,"SS","AICH08",137.3023,34.9157,84.2861186450961,0.832174031795158,0.015941311163871,0.832326705444342,16.4940662396868,0.00060871403138091,0.000642999151632411,0.00119484015667369,0.0016560603702764,0.0012702416266207,0.00118982725174708,0.000930612167339327,0.000868850642515732,0.00119707490993672,0.00118834446605351,0.00102…
519,"772",12832,"2007-04-15","18:35",57,74,164,136.4168,34.7937,4.3,11,"RS","AICH08",137.3023,34.9157,81.0187185342847,0.164789274468332,0.632011645281455,0.653141810597952,-84.1248148200351,0.00320135958617585,0.00341805535063433,0.00530565381456423,0.012199838933363,0.00856514549088339,0.00712831839496525,0.0061271786003021,0.00377565445452838,0.00245212613664142,0.00354566561029096,0.002274259…
520,"773",222,"1997-10-21","19:55",81,-73,199,138.2322,35.1103,4.2,29,"ALL","AICH08",137.3023,34.9157,87.8137317563154,0.0351236094435776,0.708624466460257,0.709494399136758,57.2334014649882,0.00363660538827077,0.00373780969553026,0.00492356534840353,0.0110106382648782,0.00821530694557422,0.00842078469265187,0.0100573719479793,0.00882554476505558,0.00622395996532754,0.00406187983327917,0.00335861…
521,"775",436,"1998-04-05","10:54",89,-154,249,138.2785,35.4078,4.4,8,"SS","AICH08",137.3023,34.9157,73.7608307565997,0.688639884811263,0.142555864143968,0.703240403670539,-10.3252991949006,0.0023227492525023,0.00246553058792626,0.00371986606076079,0.0102692644332493,0.00663610575865093,0.00503296916740009,0.00512296782636784,0.00257082029710363,0.00266022729855928,0.00209267115429061,0.001399129…
526,"789",1020,"1999-03-16","16:43",66,101,17,135.9355,35.2712,4.8,8,"RS","AICH08",137.3023,34.9157,65.4566473412801,0.127535739612185,0.120868441804575,0.175711539469362,90.07406855808,0.00340876430396705,0.00353348587092124,0.00432748261463868,0.00821052510501003,0.00654885071749235,0.00614979297212516,0.00606530339801728,0.0093513509344907,0.00494104074057278,0.00603292386326895,0.005678664966…
528,"793",1650,"2000-03-24","23:01",60,111,32,136.7605,35.8988,4.1,8,"RS","AICH09",137.3932,34.661,59.8970145936109,0.481122465756712,0.218372338084661,0.528360960988206,125.038000644934,0.00133119996619591,0.00134674999907184,0.00138154960099158,0.00157579979692853,0.00181280599623898,0.00269968280359008,0.00354975766637668,0.00405598632640693,0.00435456396324592,0.00386075756814644,0.0038699155…
530,"797",4086,"2001-04-04","00:04",83,-43,226,138.1023,34.9923,3.9,32,"ALL","AICH09",137.3932,34.661,96.0317037122776,0.599968003581482,0.134904680495854,0.614947866197808,14.6572107972994,0.00488895422968962,0.00492359996344138,0.00500727783331422,0.00586218637028882,0.00879732175721679,0.0120431392585156,0.00914512239939958,0.0134185398982155,0.0138988654213213,0.0110781887147674,0.00944998698…
534,"803",4546,"2001-09-27","18:14",72,142,206,137.117,34.8682,4.2,20,"ALL","AICH09",137.3932,34.661,112.9707388435,0.637766003754587,0.266553702574476,0.691228147503599,-74.5369615341658,0.0109675705878741,0.0111938627827931,0.0127504155226408,0.0155701194600427,0.0191834945721576,0.0249571927507883,0.0157545477878611,0.0367760695697623,0.0258655187460062,0.0214779277166118,0.0215125055955832,0.…
545,"824",8381,"2004-07-27","00:55",88,35,332,137.111,35.7552,4.2,8,"ALL","AICH09",137.3932,34.661,67.7680004860661,0.837613744018649,0.00472223909946446,0.837627055264484,-163.978510694246,0.0032989066325072,0.00332967238028008,0.00342526886243985,0.00392600474783208,0.00403940917709509,0.00462436764325675,0.00674526467234607,0.0110831246586872,0.0118190486503779,0.00866682790875647,0.0107301722…
547,"826",9341,"2005-01-09","18:59",49,92,178,136.854,35.3085,4.4,14,"RS","AICH09",137.3932,34.661,81.3168004191652,0.416727627885182,0.27665373103437,0.500199163072119,-32.5306434159484,0.00192178852114378,0.00193322169706426,0.00205439189542794,0.00211663928433732,0.00247282834018053,0.00307147835414805,0.0032685951661226,0.00477681874891648,0.00579876008470776,0.00455039316103565,0.00460904790…
557,"841",14473,"2008-06-13","11:22",90,-175,85,137.7033,35.9115,4.3,20,"SS","AICH09",137.3932,34.661,65.4525430452026,0.752589833456829,0.148460827194056,0.767093263321821,106.336286728921,0.00190587035235873,0.00191023366110013,0.00196510761791816,0.00209458720754234,0.00205903426877748,0.00248138349313442,0.00412681573855679,0.00639780412876168,0.00604231427186637,0.00503474476016411,0.0046487…
572,"871",1650,"2000-03-24","23:00",60,111,32,136.7605,35.8988,4.1,8,"RS","AICH10",137.6273,34.9969,66.7540733254664,0.449756551919377,0.139170338685468,0.470796494426451,109.439390181136,0.00371657284470519,0.00384007907731078,0.00443838185941679,0.00707592750104182,0.0113218846090216,0.0217084423900012,0.00526596788539391,0.00322503484632337,0.00216413673320333,0.00153231977080504,0.00143675864…
576,"878",4085,"2001-04-03","23:57",66,-62,214,138.1087,34.9958,5.2,35,"NM","AICH10",137.6273,34.9969,120.108695571033,0.145789964328122,0.855394071729548,0.867729065808476,57.9958680641408,0.0247664150615304,0.0256207571511851,0.0302443343454605,0.0437439616290066,0.0589649704824822,0.0994849096094478,0.0389770904506737,0.0228475195590243,0.0177754999929679,0.0104280801780577,0.00973905621710851…
578,"882",4230,"2001-05-31","01:52",86,-27,232,138.1213,34.9763,3.7,29,"SS","AICH10",137.6273,34.9969,112.285393668292,0.00663965502710148,0.518724335785432,0.518766827731802,41.2219845840683,0.00170260294842926,0.00180193787351285,0.00271441691712972,0.0036643144652172,0.00544734347732911,0.00965777920124497,0.00325252822278301,0.00198789893103246,0.00141395951497912,0.00107472050599214,0.000812…
580,"884",4236,"2001-06-01","11:16",68,-82,186,138.1148,34.9882,4.2,35,"NM","AICH10",137.6273,34.9969,118.295518348106,0.120687500690966,0.969491567899565,0.976974602050324,86.4104865461259,0.00753498461312298,0.00784424695939642,0.0108323440676522,0.0148902142362022,0.0218822332041316,0.0427984895995174,0.0101050519048642,0.00664218763962597,0.00384702169606567,0.00391644950178092,0.002966900503…
581,"885",4242,"2001-06-03","11:33",63,-71,187,138.1167,34.9817,4.2,32,"NM","AICH10",137.6273,34.9969,115.566868538686,0.291022781743192,0.951340949363667,0.994858714305558,85.9500423592855,0.00722653236898583,0.00746052266265575,0.00866484396858939,0.0126172641725534,0.0217076573586373,0.0366916437898331,0.00962770845009341,0.00770038033216542,0.00625792395127969,0.00739202942770116,0.0056878325…
588,"897",5962,"2002-12-04","08:10",56,57,358,137.5967,35.868,4.3,5,"RS","AICH10",137.6273,34.9969,72.4418718953595,0.525931195755255,0.472779635189615,0.707194602721611,179.954314950926,0.00252919945832669,0.00264543864037705,0.00321011900090947,0.00579791017436455,0.00893762400305585,0.0134419324875555,0.00448532166070618,0.00265103491489644,0.00146650199454348,0.00123882575853104,0.00121746645…
590,"899",6472,"2003-05-18","03:23",65,129,240,137.5988,35.864,4.6,5,"ALL","AICH10",137.6273,34.9969,72.5482250560891,0.53811315150592,0.631244252204622,0.82947879404178,-61.8746799372196,0.0058781022770959,0.00609210404376025,0.00723602118294301,0.0107059244439703,0.0182607538179561,0.0334404110022589,0.0108451085748369,0.00629471186393786,0.00435745178286576,0.00379731230345886,0.00268092889126…
592,"902",7060,"2003-10-05","00:29",80,-13,334,137.2833,36.0042,4.3,8,"SS","AICH10",137.6273,34.9969,70.347088386847,0.779087907535058,0.0317964467067285,0.779736482210835,-169.754024999313,0.00379659566453948,0.00394541937694841,0.00502234688666563,0.0066265093005292,0.0120786348566384,0.0263799169445243,0.00905582543614882,0.0038684412972152,0.00336384419377592,0.00193628980268967,0.00101424498…
594,"907",8381,"2004-07-27","00:55",88,35,332,137.111,35.7552,4.2,8,"ALL","AICH10",137.6273,34.9969,75.4438241641555,0.936380564118503,0.0324396274734012,0.936942308944099,178.721874466648,0.0109214463327894,0.0112594408386918,0.0125170247662933,0.0170926714120409,0.0239047851904174,0.053773918771092,0.0351621360272666,0.021063430940851,0.0112861387506977,0.00722493568137461,0.00493708608290356,0…
595,"908",9341,"2005-01-09","18:59",49,92,178,136.854,35.3085,4.4,14,"RS","AICH10",137.6273,34.9969,84.4972514666904,0.415636195843584,0.297885840489775,0.511360363402978,-62.3491957342941,0.00517284781914179,0.00563698021107046,0.00979278470609867,0.0153744140376146,0.0129344917951963,0.0258858146481813,0.00550551380163559,0.00319937313234952,0.00307433278615052,0.0025435858546548,0.001757837981…
596,"909",10034,"2005-06-20","14:05",82,-19,144,136.8563,35.7578,4.5,29,"SS","AICH10",137.6273,34.9969,79.5819358960895,0.961603732290718,0.13607550486591,0.971183958362138,-3.8385042921023,0.00973960216846664,0.0100076064670829,0.0117720639651677,0.0174023679423233,0.0251306656497595,0.0510738179109414,0.0211084749804433,0.00817301739261578,0.00630004510460044,0.00328813229660852,0.0022486776914…
601,"922",14473,"2008-06-13","11:21",90,-175,85,137.7033,35.9115,4.3,20,"SS","AICH10",137.6273,34.9969,79.6179414151626,0.934134256629613,0.0286078731639321,0.934572212199744,98.5594657122798,0.00269698952167041,0.00269983566166535,0.00356426259133639,0.00496420786631664,0.00625837249610472,0.00863549808638737,0.007204869614365,0.00470841236299456,0.00447733482330728,0.00496736996004928,0.0030975…
602,"925",15032,"2008-10-01","09:25",57,45,303,136.502,35.424,3.9,14,"ALL","AICH10",137.6273,34.9969,72.2995000512592,0.732701482306086,0.516850591289335,0.896652661786977,171.706823363098,0.000791595109952051,0.000799022376657876,0.00117713029015483,0.00209399159501656,0.00364404535646855,0.00228568528673569,0.000947551446624404,0.000501353536538838,0.000462776598155093,0.000605600525924474,0.00…
603,"927",15517,"2009-02-18","06:47",86,12,153,136.3145,35.662,4.8,5,"SS","AICH10",137.6273,34.9969,62.387134489696,0.295950940160775,0.40365242755285,0.500521968799927,-31.8834115965531,0.00209444699622597,0.00211199427082556,0.00294574797971585,0.00461150943292974,0.0068237484698661,0.011050904261643,0.00410922282798098,0.00260547352318153,0.00233254663404614,0.00231765350084951,0.0019871404001…
606,"931",16193,"2009-08-11","05:07",51,63,88,138.4993,34.7862,6.2,20,"RS","AICH10",137.6273,34.9969,87.2930537482965,0.0252144394649051,0.363364432013211,0.364238216569613,-161.585843282592,0.0142696163228028,0.0142866476123687,0.0196776756757499,0.0258018950466821,0.0328693806604262,0.0487361581169464,0.0334740028977713,0.0333580637027991,0.0306225182831197,0.0232773473359831,0.0226809706582412…
607,"932",16203,"2009-08-13","18:11",63,79,93,138.4097,34.84,4.4,14,"RS","AICH10",137.6273,34.9969,85.9568599711657,0.051746544446487,0.244042110447396,0.249467946906554,-169.26939600898,0.00118368800788045,0.00118111896098573,0.00140909170390007,0.00198671168013882,0.00265276615629799,0.00507507081723989,0.00273907366823165,0.00184450788287825,0.000870695923959679,0.000855100952285752,0.00064568…
619,"961",4538,"2001-09-22","18:11",48,-102,347,136.93,35.033,3.9,32,"NM","AICH11",137.06,35.3027,127.888950772527,0.309399412594417,0.594018126713902,0.669765280809974,34.3204357046066,0.00601233508713545,0.00643504383823452,0.0117570419749187,0.0228698150407912,0.0208664121736345,0.00991469362108583,0.00395175351711111,0.00242951521913323,0.00187457727234702,0.00141847219218425,0.00106350185331…
620,"962",4546,"2001-09-27","18:15",72,142,206,137.117,34.8682,4.2,20,"ALL","AICH11",137.06,35.3027,101.893393778503,0.218750199252996,0.388636886777017,0.4459711643559,147.852174652031,0.0101050874860142,0.011101370906334,0.0187125942081797,0.0388499690990868,0.0351261586997497,0.0332944027728386,0.00888017364019421,0.00508862247568043,0.00451004611949811,0.00257465396704101,0.00207952323862947,…
629,"975",6180,"2003-02-07","13:06",53,-74,158,136.9463,35.1163,3.6,32,"NM","AICH11",137.06,35.3027,139.216532568016,0.51035558365157,0.832936927898279,0.976855540814996,-131.680199881957,0.00751323933333685,0.00813064271014291,0.01608847817539,0.0163711984289483,0.0152097277753417,0.0180193265412445,0.0111700400984061,0.00706047607460007,0.00465383046532639,0.00310966737127944,0.0022869661694043…
637,"988",14811,"2008-08-08","04:35",65,144,202,135.8563,35.4213,3.8,14,"ALL","AICH11",137.06,35.3027,73.3922643668696,0.616389954662152,0.56960168448147,0.839275077178239,-105.375269495926,0.00129030641322129,0.00128753039575771,0.00166765885600143,0.00361565817383226,0.00547589346134492,0.00382463792796129,0.00242972241007075,0.0010834290562838,0.00103926592650774,0.000954530753302375,0.0006461…
639,"992",15032,"2008-10-01","09:25",57,45,303,136.502,35.424,3.9,14,"ALL","AICH11",137.06,35.3027,93.7846216772554,0.642486375469467,0.206007071368957,0.674705607000496,162.071593015267,0.00519018337537317,0.00518143604997688,0.0114777631967209,0.0205463163121763,0.0174265966843787,0.00961362360403194,0.00631056671306151,0.00323134735365915,0.00384572076209389,0.00324981951806558,0.0027120147676…
643,"1000",16203,"2009-08-13","18:11",63,79,93,138.4097,34.84,4.4,14,"RS","AICH11",137.06,35.3027,65.5645143153156,0.0986084345934791,0.476075460609423,0.486180488674166,-160.02510652718,0.000768040037237643,0.000771366182302543,0.000959928986956848,0.00176739034737661,0.00272733389045053,0.00226345419436754,0.00163551603477312,0.0017020376905345,0.00114955416140345,0.00137226178260564,0.00093437…
645,"1002",222,"1997-10-21","19:55",81,-73,199,138.2322,35.1103,4.2,29,"ALL","AICH11",137.06,35.3027,79.7171252598769,0.211801444607445,0.724329583617677,0.754660981926029,82.9179155762606,0.00144521524348451,0.00152948811698555,0.00206097450008485,0.0048356611812657,0.00538357533614976,0.00400162973549528,0.00246658029668608,0.00258367646581378,0.00176952043220755,0.00155573871199504,0.001979801…
647,"1005",361,"1998-02-10","01:20",85,22,334,137.1255,35.7392,4.1,8,"SS","AICH11",137.06,35.3027,87.8195058055162,0.348744979562385,0.240021277460493,0.423359509641315,-146.765174305596,0.00563909680800037,0.00586135075729136,0.00901803604284214,0.0156540653825133,0.0195350987967811,0.020760487807371,0.0106594563651248,0.00715865591294902,0.0050876236594308,0.00440408088481581,0.0031630917944315…
654,"1017",1020,"1999-03-16","16:43",66,101,17,135.9355,35.2712,4.8,8,"RS","AICH11",137.06,35.3027,74.2206002443962,0.157969198646497,0.118897601360358,0.19771420619233,71.2515563783025,0.00548458980508114,0.00569784687140678,0.00742104706089377,0.0173759074583171,0.0160638230816951,0.0136335043184062,0.00913868053933389,0.00682119052365494,0.00714628321856894,0.00453310205047272,0.00463784645606…
656,"1019",1447,"1999-11-07","03:34",79,17,329,135.7823,36.0705,4.7,14,"SS","AICH11",137.06,35.3027,62.6588389933793,0.760591848261616,0.363215204853235,0.842867275838016,156.947845874497,0.00298488779186086,0.00313666418986796,0.00421305928275404,0.0092827165743655,0.011020403803854,0.007930187830058,0.00435548294107554,0.00457318266637142,0.00572645151904738,0.00395179987347538,0.00416895443366…
673,"1051",6135,"2003-01-23","21:43",53,127,218,137.2738,33.901,4.4,8,"RS","AICH12",137.1087,34.7852,74.8883027994098,0.3689173274592,0.177925842546059,0.409582226110172,133.238324889823,0.00279848323203838,0.00282102761773082,0.00290667780120192,0.00330676473308882,0.00413194468622221,0.00779273682925325,0.00895379459223853,0.00791435950661834,0.00822626117990427,0.00633968167655128,0.0059267050…
681,"1064",8813,"2004-10-05","08:34",88,173,57,136.3812,35.9302,4.4,11,"SS","AICH12",137.1087,34.7852,62.0554944024741,0.852406118532815,0.133943422357859,0.862865592838836,95.0025840141743,0.0109869443431739,0.0111262978568794,0.0117614356266571,0.0128280093545335,0.017252839766253,0.0236939468219206,0.0324296095258639,0.0228211136450437,0.0184220445390841,0.0139214973332612,0.0130087959473581,0…
688,"1080",16193,"2009-08-11","05:07",51,63,88,138.4993,34.7862,6.2,20,"RS","AICH12",137.1087,34.7852,70.8372173826045,0.377308152978308,0.493095073894334,0.620889840634199,-178.966290729355,0.028128803458377,0.0281636148603122,0.0294022257660878,0.0316804972183203,0.0343648812306983,0.0517640637798077,0.0789087270205267,0.0542041757985489,0.067921792202503,0.0540089881871527,0.0444128003282837,0…
689,"1081",16203,"2009-08-13","18:11",63,79,93,138.4097,34.84,4.4,14,"RS","AICH12",137.1087,34.7852,70.9380536458252,0.418646029452346,0.282177306598827,0.5048648634393,174.582183725629,0.00179634068873363,0.00179910768438134,0.00189540531285527,0.00217789698562627,0.00266611257826822,0.00416464368223741,0.00485565033234478,0.00319238665421343,0.00395366806396288,0.00369206725020008,0.00334133581…
692,"1088",486,"1998-04-22","20:33",67,108,24,136.57,35.165,5.2,5,"RS","AICH12",137.1087,34.7852,78.8635620365056,0.418602393918739,0.395439326603954,0.575847397510389,104.813417459578,0.0240353498830369,0.0243979042542592,0.0270640640702759,0.0294625436783724,0.0387684770141929,0.0561827490071463,0.047470309225873,0.0548026021736195,0.0364503700392739,0.0282658179786116,0.0294362590863717,0.0358…
716,"1141",7520,"2003-12-23","14:35",69,23,327,136.3043,35.6153,4.1,8,"ALL","AICH14",137.0504,35.181,78.3904209353152,0.778536445304908,0.357995265667947,0.856901165192735,158.305924464487,0.0022155606762172,0.00225673884178032,0.00280166421970942,0.00397098826490334,0.00444517011373018,0.00569910910055247,0.00606891765473878,0.00673593900803741,0.006389149527128,0.00484102365414589,0.00404683621…
723,"1157",11064,"2006-02-18","16:21",82,18,334,136.4187,35.6883,3.9,17,"SS","AICH14",137.0504,35.181,84.6456085628455,0.781167599202327,0.0883138102220758,0.786143846328055,160.269779488691,0.00300393816514255,0.00308931527364884,0.00360761649846543,0.004486175274106,0.00611818490240365,0.00746008643381563,0.00898231155660947,0.00649576669839673,0.00435177531129538,0.00347896787855249,0.00300448…
731,"1173",8381,"2004-07-27","00:55",88,35,332,137.111,35.7552,4.2,8,"ALL","AICH15",137.3389,35.1359,81.2042550369011,0.825043874922205,0.0919751358004748,0.830154697121062,-168.767625648506,0.0228099215255117,0.0231452354060182,0.0256343730174935,0.0330312265137097,0.0419068524945503,0.0450497564255346,0.0820181286789695,0.0672464114730296,0.0277406513982639,0.017030751510136,0.00992904648241713…
732,"1174",8813,"2004-10-05","08:34",88,173,57,136.3812,35.9302,4.4,11,"SS","AICH15",137.3389,35.1359,68.5136502217444,0.826286328957276,0.0560855369738175,0.828187590392015,78.4636200207638,0.0198018509235879,0.0201366349721099,0.0218721872705955,0.0326301992025792,0.0393823351262974,0.0460640495180352,0.0680178509290024,0.0813499772587553,0.0357585626528808,0.0185168866443579,0.0139416919489709…
733,"1175",9341,"2005-01-09","18:59",49,92,178,136.854,35.3085,4.4,14,"RS","AICH15",137.3389,35.1359,96.1018832127701,0.396088202867446,0.0558535663576152,0.400006856598269,-65.160374209178,0.020666126874671,0.021565691039241,0.033454462079071,0.0491504292961923,0.0439293715639093,0.0371394937903036,0.0668651770355841,0.0412391535073163,0.0168344638168253,0.0116927320331905,0.00767647406040039,0.…
736,"1181",11064,"2006-02-18","16:21",82,18,334,136.4187,35.6883,3.9,17,"SS","AICH15",137.3389,35.1359,76.1805508188966,0.621921478359461,0.185181820218298,0.648905718717426,151.951163942321,0.00511211296823535,0.00521150391154031,0.00582431238173229,0.00753137560343394,0.0105881264159435,0.0106672265186411,0.0228208390292732,0.013905848204982,0.00605921490541473,0.00311039372909604,0.00188252618…
739,"1189",12272,"2006-12-19","18:33",86,20,320,137.2595,35.2623,4.1,23,"SS","AICH15",137.3389,35.1359,142.777551966861,0.253426262737026,0.13431966786124,0.286821623695303,-167.157386491457,0.0429307966383108,0.0448830654701748,0.0578046195039808,0.0872955081891388,0.0766349493508021,0.100491238225031,0.14378216440157,0.0663168248033634,0.0264673715355341,0.0161797510487646,0.0114444436168824,0.…
743,"1194",12899,"2007-04-28","09:27",52,110,197,136.6257,35.7287,4.1,11,"RS","AICH15",137.3389,35.1359,78.3687508304853,0.533767410917376,0.551140676058534,0.767244220417265,-61.8408826961339,0.010330745113495,0.01058015141196,0.0122995551139055,0.0166684452184359,0.0210944740157227,0.0203514772928159,0.0485689265477424,0.020759612135105,0.00803469215838416,0.00492957245610611,0.0037580050239455…
749,"1203",14372,"2008-05-12","11:47",85,-171,238,137.9745,35.792,3.7,5,"SS","AICH15",137.3389,35.1359,73.0648623251865,0.690471139031872,0.155561881697103,0.707778138171216,-19.428199757652,0.0015835419287155,0.00158732359019829,0.0027856154436677,0.00611038761454623,0.00476287021238244,0.00354261081689762,0.00383887375932056,0.00240225879538404,0.00150960107313157,0.00107577517121376,0.00082173…
751,"1208",15032,"2008-10-01","09:25",57,45,303,136.502,35.424,3.9,14,"ALL","AICH15",137.3389,35.1359,82.8663002561444,0.706819469016887,0.425584665838938,0.825055191837827,169.81182481882,0.00623778216997035,0.00625132395577129,0.00927101706394719,0.0155883445561099,0.018214571721564,0.0173562596777071,0.0149285024701073,0.00551754523406922,0.00322930165980201,0.00189791675001829,0.0011912910525…
755,"1215",16193,"2009-08-11","05:07",51,63,88,138.4993,34.7862,6.2,20,"RS","AICH15",137.3389,35.1359,76.470232268558,0.0449913433065457,0.468889291740987,0.471042873719465,-157.380448695107,0.0658090875183663,0.0660591994123453,0.0712790940739289,0.0818522674395768,0.0965570670639907,0.11041988407891,0.188083161925782,0.252412876058255,0.147689772157723,0.0790893120655377,0.0603711905796134,0.04…
758,"1218",16203,"2009-08-13","18:11",63,79,93,138.4097,34.84,4.4,14,"RS","AICH15",137.3389,35.1359,75.7205791767603,0.0701788803113478,0.393600097971737,0.399807594181395,-164.223467442749,0.00445725038448593,0.00447514185808674,0.00469157724544742,0.00712132182112282,0.00762409732361806,0.010224957701624,0.0162194107784469,0.0115136249938931,0.00523182547874067,0.00300750077306723,0.00234115157…
763,"1227",7060,"2003-10-05","00:29",80,-13,334,137.2833,36.0042,4.3,8,"SS","AICH16",137.538,35.1511,75.1925113943478,0.798632387248277,0.0125367689272253,0.798730781012611,-167.829045099709,0.0127186662429675,0.0131438006679955,0.0156713362225434,0.023622017907029,0.0469360344298493,0.0393931989688576,0.0311557330197831,0.0129375600481698,0.00925954555040365,0.00838567958009367,0.005190432861525…
765,"1229",7632,"2004-01-11","16:58",82,-147,82,137.9838,36.396,4,11,"SS","AICH16",137.538,35.1511,61.7607518217849,0.282787557106535,0.136910750340397,0.314186817058025,114.266691344626,0.0012927626696343,0.0013302791586731,0.00155955535970994,0.00241861908534602,0.0037937355047499,0.00345720835646335,0.0033006321197613,0.00203795375315536,0.00240933528177379,0.00280307044149804,0.00361080061897…
766,"1233",8381,"2004-07-27","00:55",88,35,332,137.111,35.7552,4.2,8,"ALL","AICH16",137.538,35.1511,79.7572351356962,0.906675506448581,0.024396360765634,0.907003669459169,177.848022389715,0.0210545990225414,0.0219277893094584,0.0271664705841594,0.0463202040150948,0.0973739776326304,0.0519252205965463,0.0403348699142566,0.0218659369796952,0.0147687592572971,0.0115046228969054,0.0115856733511695,0.…
767,"1234",8813,"2004-10-05","08:34",88,173,57,136.3812,35.9302,4.4,11,"SS","AICH16",137.538,35.1511,64.825035989564,0.702405982152551,0.158657371288014,0.720101607571955,72.4389925983888,0.0159142353256448,0.0161281220233479,0.017224138730282,0.0219871039475416,0.0329530817982173,0.0337897318130819,0.0277529746153453,0.0326158618773136,0.025548999589025,0.0267263179282145,0.0411902167025132,0.04…
768,"1238",10227,"2005-07-31","14:54",47,86,44,138.961,35.5527,4.2,29,"RS","AICH16",137.538,35.1511,73.0933573399281,0.348547436950381,0.385359733972827,0.519603156622713,-152.664081610222,0.00130297605119971,0.00134539280509448,0.00152644548870898,0.0025379780613709,0.00387769412408973,0.00330907680781211,0.00389050363834813,0.00228709216692288,0.00153416065651548,0.00184851231534983,0.003288809…
771,"1247",12272,"2006-12-19","18:33",86,20,320,137.2595,35.2623,4.1,23,"SS","AICH16",137.538,35.1511,123.203150235055,0.347810341605382,0.380875533266173,0.515788915709173,155.595466981826,0.0284577086217425,0.0300141758507543,0.0414359992035911,0.075391404941147,0.0832846285337216,0.049508524185235,0.0355671182976636,0.0385479934626953,0.0280420233578107,0.0261585840786538,0.026662671434048,0.0…
773,"1250",12828,"2007-04-15","12:19",46,103,347,136.4077,34.7912,5,11,"RS","AICH16",137.538,35.1511,72.8904019028692,0.0224280813159959,0.544386067243612,0.544847876971622,82.2383880524607,0.00690233036010303,0.00709699337748035,0.00811800950664632,0.0112031081401547,0.0184719503572308,0.0214783091513275,0.0149560277814666,0.0109829640807935,0.0106971305030835,0.0149512216892132,0.02061595459832…
774,"1251",12832,"2007-04-15","18:35",57,74,164,136.4168,34.7937,4.3,11,"RS","AICH16",137.538,35.1511,72.9661924322323,0.326523655970424,0.812035227656795,0.875225061834905,-95.1933217480042,0.0031035422810073,0.00316435149754258,0.00342775459740046,0.00591403366916354,0.0109928259333076,0.00797170065042586,0.00632472939342072,0.00595889528016729,0.00603655231402826,0.00681271250604339,0.00887615…
775,"1252",12899,"2007-04-28","09:27",52,110,197,136.6257,35.7287,4.1,11,"RS","AICH16",137.538,35.1511,74.7824086701037,0.515045865534083,0.636370582047632,0.81868172161066,-69.6613495998025,0.0048955683388142,0.00501913833441558,0.00582552761558985,0.00895454261255146,0.0159637868314507,0.017498035432585,0.00963657271025337,0.00759723294890975,0.00676758531013832,0.0105952160147871,0.01494314558…
781,"1268",14372,"2008-05-12","11:47",85,-171,238,137.9745,35.792,3.7,5,"SS","AICH16",137.538,35.1511,75.263805748334,0.476253945058241,0.211495771912632,0.521102947334265,-28.7935982930934,0.00373218370930478,0.0037374315298076,0.00593762410228199,0.0112784010081217,0.0142367469950126,0.00612597663723916,0.00404693290530001,0.00159395056385071,0.00182130083182323,0.00159460960739612,0.0016151526…
782,"1270",14473,"2008-06-13","11:21",90,-175,85,137.7033,35.9115,4.3,20,"SS","AICH16",137.538,35.1511,83.2941407966314,0.85910537106782,0.0252267451206414,0.85947566996801,104.715937666051,0.0193698296327046,0.0193426696709632,0.0223236652456535,0.0329456486504667,0.0802060298668373,0.0422348677043033,0.0368741646685047,0.0265031702254655,0.020885937900894,0.0269607887495897,0.035339013144116,0.…
783,"1273",15032,"2008-10-01","09:25",57,45,303,136.502,35.424,3.9,14,"ALL","AICH16",137.538,35.1511,77.1460061493118,0.742262782742527,0.481675463771723,0.884853259611098,164.722037185304,0.00376479681390643,0.00376584650244802,0.00439121843911232,0.00719183931272105,0.0176272699247501,0.00666365596050696,0.00624954602831278,0.00363190287590404,0.00507907890074569,0.0064138932139536,0.0078955071…
784,"1275",15517,"2009-02-18","06:47",86,12,153,136.3145,35.662,4.8,5,"SS","AICH16",137.538,35.1511,66.519755544345,0.188396410513543,0.402288528720363,0.444217590640423,-36.6312389307306,0.00695631486636423,0.00694024480836231,0.00819456021577729,0.0147747994910252,0.0247938949138694,0.0194049457097926,0.0160531769441441,0.016801271469743,0.00871578336238344,0.00922428988323763,0.012955325082760…
786,"1278",16193,"2009-08-11","05:07",51,63,88,138.4993,34.7862,6.2,20,"RS","AICH16",137.538,35.1511,81.3960641939206,0.152148109097744,0.43772863698675,0.463417098023257,-152.287248470573,0.04241351025322,0.0424596664259153,0.0434403382928817,0.0514903636227207,0.105999448347621,0.0978507602934183,0.10083225773531,0.103086258638094,0.0930733840901898,0.0900718885113441,0.0967104375959493,0.11999…
788,"1280",16203,"2009-08-13","18:11",63,79,93,138.4097,34.84,4.4,14,"RS","AICH16",137.538,35.1511,81.3072150846808,0.0555354575604928,0.388003190967803,0.39195747632575,-159.369084577002,0.00375659841345864,0.00376771402179093,0.00428806355596556,0.00488964696067109,0.00953253991861561,0.0123296961844159,0.011105510479037,0.00930346344110622,0.0052600158060599,0.00635166927193159,0.0058668332173…
792,"1288",7060,"2003-10-05","00:29",80,-13,334,137.2833,36.0042,4.3,8,"SS","AICH17",137.7298,35.1808,74.6409063911607,0.868327418735884,0.103821807691021,0.874512134781877,-178.132509549805,0.0150367984624387,0.0152140878136022,0.0160404503053998,0.0215449958691108,0.0262502021325551,0.0414463118745203,0.0648290001773898,0.0617817842814531,0.0338439962179409,0.014856375331823,0.0083516573205562,…
794,"1290",8381,"2004-07-27","00:55",88,35,332,137.111,35.7552,4.2,8,"ALL","AICH17",137.7298,35.1808,77.9794109047239,0.83795219865269,0.012781708375418,0.838049675911799,166.370402521975,0.0373163793125753,0.0377435828717942,0.0412914350440863,0.0531868133845223,0.0585089649882819,0.0756504068065731,0.100253759131516,0.120559918712647,0.0806830227619169,0.042892824190067,0.0259226779480825,0.016…
795,"1291",8813,"2004-10-05","08:34",88,173,57,136.3812,35.9302,4.4,11,"SS","AICH17",137.7298,35.1808,60.8576812017168,0.562228494137344,0.257627529236774,0.618443872506301,67.0761560085892,0.0260196771694039,0.0261973731507569,0.0272560566847077,0.0279345279179728,0.0382451454697194,0.040422793569965,0.073731994683448,0.116355163615544,0.0942602028960261,0.0630493736051358,0.0262987884892061,0.0…
797,"1293",9341,"2005-01-09","18:59",49,92,178,136.854,35.3085,4.4,14,"RS","AICH17",137.7298,35.1808,83.6779547382971,0.214651666862568,0.34870745714506,0.409477995447195,-78.5680833886412,0.0179918464033017,0.0182212975663096,0.0195358138811773,0.0224669064848724,0.0269146841333871,0.0309630605560884,0.0585035190736421,0.063254871274867,0.0507284338413872,0.0258597541558306,0.0138875744822485,0.…
798,"1294",10034,"2005-06-20","14:04",82,-19,144,136.8563,35.7578,4.5,29,"SS","AICH17",137.7298,35.1808,82.1624657585025,0.811285981408995,0.150335043420018,0.825097308752644,-15.3498611559546,0.0107775071607492,0.0109190594100408,0.0119042460534046,0.0166623063529633,0.0245105995438708,0.0363749525910344,0.0437607435037386,0.0287971283985053,0.0289444136924554,0.0138219737013207,0.00673971263853…
800,"1297",11064,"2006-02-18","16:21",82,18,334,136.4187,35.6883,3.9,17,"SS","AICH17",137.7298,35.1808,66.6000753624468,0.338943720635868,0.321462978837634,0.467141619342197,140.874059827713,0.00634647510512725,0.00646328937306694,0.00699610641642907,0.00839965846269954,0.0109108486379383,0.014823008196719,0.0202165233658016,0.0158303720739596,0.0128506373382802,0.00719764956218348,0.003567359548…
807,"1319",14473,"2008-06-13","11:21",90,-175,85,137.7033,35.9115,4.3,20,"SS","AICH17",137.7298,35.1808,85.2658703019196,0.987531476632318,0.0777255772136983,0.990585525178321,92.8494787440605,0.0315989028290541,0.031736289386127,0.0335907915953167,0.0420818431392923,0.0436746536792222,0.0562991023551886,0.0837148717015083,0.117952316636851,0.0797049596825693,0.0536728181950603,0.0332136213021104…
808,"1322",15032,"2008-10-01","09:25",57,45,303,136.502,35.424,3.9,14,"ALL","AICH17",137.7298,35.1808,71.3300636979652,0.756845362560345,0.543373033411372,0.931702289504419,160.392440807594,0.00461720548600558,0.00463001532934827,0.00498045145544056,0.0059886919439891,0.00828748100812304,0.0101155192946284,0.01528311643612,0.0106968776752845,0.0110265362285715,0.00618199897282424,0.00330426410869…
811,"1326",16193,"2009-08-11","05:07",51,63,88,138.4993,34.7862,6.2,20,"RS","AICH17",137.7298,35.1808,87.3436366101673,0.302398515003863,0.377281966811792,0.483514781943547,-144.210891052516,0.112289485260197,0.112399455069853,0.118284162929785,0.128526305478684,0.146389015981391,0.193344906837496,0.338231990207905,0.412133341165211,0.385259391838797,0.274522278330922,0.147080718314808,0.08631399…
813,"1328",16195,"2009-08-11","18:09",66,106,107,138.5308,34.8192,4.2,14,"RS","AICH17",137.7298,35.1808,82.5724120035669,0.285928916853131,0.128871076734333,0.313628920719169,-168.240710576885,0.00281493788741421,0.0028219395209678,0.0032411235089086,0.00505657230938113,0.00893867126590971,0.010791439384994,0.0115378361922849,0.00548286774416454,0.00898018485333125,0.00280170288931571,0.001462754…
814,"1329",16201,"2009-08-13","12:43",89,10,38,138.4873,34.8143,3.9,20,"SS","AICH17",137.7298,35.1808,85.5847649969506,0.95229190846183,0.154699334486641,0.964775498762527,-97.0823998323618,0.00381065718741531,0.00382260728037815,0.00398491037289423,0.00449628775102306,0.00581024479604775,0.00952025970234006,0.00927705201181927,0.0161578830296546,0.0135798443952793,0.00561614976563125,0.003113148…
815,"1330",16203,"2009-08-13","18:11",63,79,93,138.4097,34.84,4.4,14,"RS","AICH17",137.7298,35.1808,86.2248211845914,0.209915420062767,0.403535410909346,0.454868455092132,-151.447236231417,0.00848640867151706,0.00852142792318283,0.0091946859108944,0.0107607976005499,0.0133216452437377,0.0261048692009747,0.0259650771229357,0.0250740837519539,0.0158626265794792,0.00935053162125021,0.004603178939602…
816,"1336",6180,"2003-02-07","13:06",53,-74,158,136.9463,35.1163,3.6,32,"NM","AICH18",137.2406,34.9603,128.000907994813,0.357225337394396,0.425305580206079,0.555423062386655,-34.9131975077478,0.0212282887204786,0.021872819137002,0.0253693392503628,0.036356611063189,0.0726966336221974,0.0772375186551199,0.0454286972078223,0.0255934733086387,0.0148070504827937,0.0072314114445245,0.00475461817078932…
818,"1339",6472,"2003-05-18","03:23",65,129,240,137.5988,35.864,4.6,5,"ALL","AICH18",137.2406,34.9603,70.8890515596892,0.160499573569934,0.509114791403086,0.533814559506893,-42.0171105939965,0.00400976554302119,0.00413262181187681,0.00536559229163007,0.00745965197043401,0.013622028483306,0.0156205583126852,0.0128940996583709,0.00836416193112018,0.00658670184842156,0.00439831215467934,0.0027139076…
820,"1341",7520,"2003-12-23","14:35",69,23,327,136.3043,35.6153,4.1,8,"ALL","AICH18",137.2406,34.9603,71.5479237905401,0.866955323686047,0.412918313146198,0.960267185005861,163.309851690665,0.0046903537030804,0.00476788390378793,0.00505309947655892,0.0056384060673208,0.00961840604258315,0.0108417884133569,0.0155501696453769,0.0113977855480791,0.0140073980453188,0.0107141540963344,0.00673374958251…
822,"1347",8381,"2004-07-27","00:55",88,35,332,137.111,35.7552,4.2,8,"ALL","AICH18",137.2406,34.9603,77.066300124526,0.707944272676413,0.0968774356898081,0.714542042682702,-159.543219369861,0.0132991419272072,0.0134711469444884,0.0159418433062178,0.0201933327610873,0.024954999398918,0.0348569484034389,0.0583358494409741,0.0198803140065744,0.0203022954367234,0.0115268332598333,0.00603309381329347,…
824,"1349",9341,"2005-01-09","18:59",49,92,178,136.854,35.3085,4.4,14,"RS","AICH18",137.2406,34.9603,94.1733001124255,0.490049418350212,0.00637067390799852,0.490090826185742,-40.5289012298539,0.015327971816258,0.0157837222479363,0.0211082225210935,0.024716459455189,0.0382625745343933,0.0338026315543627,0.0336135945117448,0.0442890828534527,0.0315744330115364,0.0170779088883856,0.0105995834446454,…
825,"1352",10034,"2005-06-20","14:04",82,-19,144,136.8563,35.7578,4.5,29,"SS","AICH18",137.2406,34.9603,84.6821171325855,0.870146847362975,0.0993078281222918,0.875795398881549,14.3628620836152,0.0112880795532278,0.0115948993441082,0.0130196217686997,0.0187640995520702,0.0360022964545319,0.0390049700679285,0.0249281542638038,0.0185945746119668,0.0166703253717496,0.0102091377402795,0.00655063120622…
827,"1354",11055,"2006-02-16","23:11",78,22,337,136.4227,35.6885,4.2,17,"SS","AICH18",137.2406,34.9603,74.3991778626244,0.823117874128838,0.24977034371349,0.860179201858038,160.149930732995,0.00480954111116643,0.00497464497024662,0.00577187916540185,0.00833308448295108,0.0167812549888261,0.0202559798578099,0.0149394595618449,0.0102004331868799,0.00900374594044057,0.00433886126305048,0.00291964752…
828,"1355",11064,"2006-02-18","16:21",82,18,334,136.4187,35.6883,3.9,17,"SS","AICH18",137.2406,34.9603,74.2635335041345,0.861847446253824,0.195522724306521,0.883747790002601,162.991600913495,0.00656148124892543,0.00665982724100258,0.00697654919999852,0.00850773087021445,0.0133922765801786,0.022119534059288,0.021697384911551,0.0179103772992084,0.00909673661265401,0.00424535998120301,0.002770717268…
831,"1365",12272,"2006-12-19","18:33",86,20,320,137.2595,35.2623,4.1,23,"SS","AICH18",137.2406,34.9603,117.250737291695,0.0673156275702692,0.515312037746036,0.519690186516112,-136.575657687802,0.0396666039005106,0.0413625025596856,0.0525673734554048,0.080629023025211,0.107504769847668,0.11459756978226,0.0990158414598391,0.0462603520522704,0.027565343767129,0.0164535429619277,0.0101088312281885,0.…
833,"1367",12828,"2007-04-15","12:19",46,103,347,136.4077,34.7912,5,11,"RS","AICH18",137.2406,34.9603,82.1884368237871,0.138176997275331,0.229677495305287,0.26803849429837,89.9468821404618,0.0210176078562714,0.0218909151704537,0.0292016291326357,0.041151775854755,0.0735272698731566,0.0702101945375456,0.0329935208791059,0.0378992931992142,0.0248121327982904,0.0194930157748872,0.0130178051145345,0.…
834,"1368",12899,"2007-04-28","09:27",52,110,197,136.6257,35.7287,4.1,11,"RS","AICH18",137.2406,34.9603,75.6488016716537,0.487149270961043,0.556772911508745,0.739804357372813,-50.4114541521242,0.00475245562840938,0.00487567854764852,0.00571850393547123,0.00842128616720748,0.0149090111342101,0.01580917331172,0.0194522484561554,0.0117170698939624,0.00594202996794866,0.00308066492822572,0.0021700062…
835,"1369",13021,"2007-06-01","11:42",86,13,351,137.895,34.6995,4.1,8,"SS","AICH18",137.2406,34.9603,82.5283283443341,0.348697204388557,0.263656824896687,0.437155191737439,-55.3122349010638,0.00461388360494714,0.00471389690701865,0.0056713965264298,0.00707264992205892,0.0165861669471883,0.0119443763336559,0.0157494152907338,0.00827890492758553,0.00397630086638323,0.00266597037305368,0.00193992856…
836,"1370",13806,"2007-12-21","16:01",89,178,258,136.349,35.9387,3.8,5,"SS","AICH18",137.2406,34.9603,62.995735926523,0.589169325017161,0.323528530252824,0.672154151537227,-114.8538994845,0.00234598583755316,0.00238603378433751,0.00364725348584383,0.00393540670833397,0.0052544168820146,0.00574337526372777,0.0101732396511632,0.00409606587715579,0.00315355411242617,0.00136621800602978,0.00101824345…
838,"1375",14473,"2008-06-13","11:22",90,-175,85,137.7033,35.9115,4.3,20,"SS","AICH18",137.2406,34.9603,73.7602529833534,0.563208511810773,0.148165660515376,0.582371780508004,116.55615706189,0.00466444331083571,0.00468544907239424,0.0057382761331257,0.00874800288523044,0.0205474085957329,0.0138740986013506,0.0118334083847385,0.0076355947659629,0.00636378517550679,0.00328381292707121,0.00198714060…
839,"1377",15032,"2008-10-01","09:25",57,45,303,136.502,35.424,3.9,14,"ALL","AICH18",137.2406,34.9603,82.0074062477692,0.574763715690733,0.466441200476739,0.740216672587695,-176.105486129853,0.00535807713177031,0.00534764558006605,0.00625665563699969,0.0091200085263118,0.0180000415555076,0.0149216797311831,0.0144593265403338,0.00491603651939243,0.00471391291816045,0.00348349277593624,0.0024782293…
844,"1385",16203,"2009-08-13","18:11",63,79,93,138.4097,34.84,4.4,14,"RS","AICH18",137.2406,34.9603,74.2713104935591,0.259028304638432,0.312256094757698,0.405708677892387,-175.711324647159,0.00330389119221563,0.00331164480432307,0.00372462618929739,0.00612619440435904,0.00941944393263212,0.0126584093194998,0.00895429103837931,0.00619925283078534,0.00422633635552117,0.00218036734978306,0.001542579…
845,"1386",6180,"2003-02-07","13:07",53,-74,158,136.9463,35.1163,3.6,32,"NM","AICH19",137.4144,34.9479,113.804003469211,0.447691509199804,0.221833365292096,0.499637598031228,-44.3483217981078,0.00458699160670695,0.00476323346477999,0.0059361356714617,0.0129880876190454,0.0160260297017072,0.0168963447526381,0.00609980611003333,0.0050500171108621,0.0040599062427598,0.00246140313642443,0.00151324832…
848,"1389",6472,"2003-05-18","03:23",65,129,240,137.5988,35.864,4.6,5,"ALL","AICH19",137.4144,34.9479,71.3017,0.34933406048323,0.560669175018704,0.660593831056463,-50.782049020755,0.0090171717849889,0.00940133977686159,0.0115790415406458,0.0187054843561989,0.0312980789186813,0.0297395287454257,0.0104965879694308,0.00485273776851789,0.00345483489909431,0.00247615558477249,0.0018216856616881,0.0013…
850,"1395",8381,"2004-07-27","00:55",88,35,332,137.111,35.7552,4.2,8,"ALL","AICH19",137.4144,34.9479,76.0213035746901,0.865487601820575,0.0586711199163878,0.86747397033996,-169.159482291129,0.00983087717856347,0.0101911323119661,0.0125857450713098,0.0239854707062421,0.0271612588809871,0.0254026789925787,0.0198655614569536,0.0102057246876447,0.00939316259840103,0.00752072370054904,0.00517024991755…
851,"1396",8813,"2004-10-05","08:34",88,173,57,136.3812,35.9302,4.4,11,"SS","AICH19",137.4144,34.9479,61.9337897814541,0.818722869872383,0.0523228745504739,0.820393089228143,82.2638141668095,0.00627435298895432,0.00648368413789568,0.00783878701075619,0.0149140323185918,0.0332397822646298,0.0182015169697473,0.0137087588789066,0.0152386923651605,0.013423079825435,0.00681478578313361,0.0041371870745…
852,"1397",9341,"2005-01-09","18:59",49,92,178,136.854,35.3085,4.4,14,"RS","AICH19",137.4144,34.9479,89.034750318815,0.490057643613157,0.14760748766199,0.51180510399718,-50.2577920257714,0.00947099506387792,0.0101602664138299,0.0165124471535869,0.0324867428961415,0.0232704267257822,0.0184576740138079,0.00934486889795678,0.00932655081367169,0.0073485358541685,0.00385317150150366,0.0030431444444850…
853,"1399",10034,"2005-06-20","14:04",82,-19,144,136.8563,35.7578,4.5,29,"SS","AICH19",137.4144,34.9479,81.6205188165809,0.960912839695459,0.134865876029993,0.970331020842335,6.34111556629307,0.00575730880359913,0.00596149607061852,0.00702796275744259,0.0133706515548046,0.0205618748901942,0.0213477393885161,0.00811873621938784,0.0141626210144874,0.00951165591261585,0.00507085483917653,0.003146154…
855,"1403",11064,"2006-02-18","16:21",82,18,334,136.4187,35.6883,3.9,17,"SS","AICH19",137.4144,34.9479,70.0150045337722,0.773875347988436,0.25039914162541,0.813377393557853,157.917602936965,0.00176709015050167,0.00183682985602913,0.00210627444792933,0.00370771580626132,0.0081152930076492,0.00773369234454022,0.00445262284726654,0.00278523510318249,0.00264197618460122,0.00183423087968772,0.00106768…
859,"1411",12832,"2007-04-15","18:35",57,74,164,136.4168,34.7937,4.3,11,"RS","AICH19",137.4144,34.9479,78.1581017475283,0.189628721794451,0.704643377277187,0.729713191103188,-85.2543247837928,0.00475791636748693,0.00498737039530853,0.00592948413439146,0.0113531481713223,0.0249675760737802,0.0219551254835858,0.00656801571404941,0.0040711575356402,0.00525494399684716,0.00385161451212345,0.002840568…
860,"1412",12899,"2007-04-28","09:27",52,110,197,136.6257,35.7287,4.1,11,"RS","AICH19",137.4144,34.9479,72.1798,0.516534065445148,0.628311011650724,0.813377014751984,-56.8710277832947,0.00433768990131844,0.00447358294323465,0.00562297714738376,0.0113719693984815,0.020499632679636,0.0111892519857227,0.00765506169014986,0.00537598501113982,0.00271828938856774,0.0014502963662645,0.000976254818169928…
861,"1413",13021,"2007-06-01","11:42",86,13,351,137.895,34.6995,4.1,8,"SS","AICH19",137.4144,34.9479,86.7480163578978,0.13480386177717,0.180413344067045,0.225213356325712,-49.1200935749552,0.00403624831000274,0.0041938801127357,0.00721094813599432,0.00871776989831689,0.0201472363365301,0.0210359912055505,0.00689812194731291,0.00261450579460058,0.00191599633611341,0.00144720342039397,0.00098904289…
867,"1422",14473,"2008-06-13","11:22",90,-175,85,137.7033,35.9115,4.3,20,"SS","AICH19",137.4144,34.9479,75.2368794746285,0.761072212492772,0.0762383230100006,0.764881163661402,108.558773369621,0.00386164587190488,0.00386223591848038,0.00478231547265548,0.00917473576731232,0.0156669186504558,0.0101725838752993,0.00430044860915696,0.0035397448495619,0.00292784958800824,0.00178749511887445,0.0016936…
868,"1424",15032,"2008-10-01","09:25",57,45,303,136.502,35.424,3.9,14,"ALL","AICH19",137.4144,34.9479,77.3880051135205,0.648235939547156,0.485965321807704,0.810167962412887,179.452585799744,0.00214137475701942,0.00214966047784295,0.0029851404188078,0.00646163755250943,0.00827745489869924,0.00597779410317886,0.00321289304054772,0.00131003975512196,0.00136385195677537,0.000942358787829773,0.0008468…
869,"1426",15517,"2009-02-18","06:47",86,12,153,136.3145,35.662,4.8,5,"SS","AICH19",137.4144,34.9479,65.6588088718127,0.489766545528565,0.311515857022097,0.580442416002824,-25.1281521335525,0.00641956141025226,0.00645147600631049,0.00772674234072808,0.0118989289433965,0.0213667612894421,0.0241245323270732,0.0124515979697387,0.0137995682541158,0.0050730510780003,0.00333653202592153,0.0025155882015…
874,"1432",16203,"2009-08-13","18:11",63,79,93,138.4097,34.84,4.4,14,"RS","AICH19",137.4144,34.9479,79.755569413181,0.203877248572177,0.259265992239797,0.329825388982485,-175.410196112523,0.00245280044031307,0.00246428754004073,0.00301271286384879,0.00496013381472718,0.00981542077549404,0.0113701805174764,0.00616796260526926,0.00347209132944397,0.00159566566986947,0.00142108265065759,0.0010063217…
875,"1436",6180,"2003-02-07","13:07",53,-74,158,136.9463,35.1163,3.6,32,"NM","AICH20",137.4906,34.8943,107.24680409575,0.439549204757323,0.0679441375399503,0.444769501235013,-41.628580182927,0.0039544429620365,0.00409398757936562,0.00507074421165178,0.00713671253309253,0.014975675677578,0.0120782375369919,0.0137398230337949,0.00382077826626985,0.00155984643795471,0.00114792281970523,0.00081319360…
877,"1439",6472,"2003-05-18","03:23",65,129,240,137.5988,35.864,4.6,5,"ALL","AICH20",137.4906,34.8943,70.3685750499381,0.423644659926852,0.579961665085168,0.71821329064067,-54.9728882118555,0.00424123785939907,0.00437876006421909,0.00507198576496425,0.00807781220876049,0.0198905686193231,0.0179332605233962,0.0131021750102798,0.00410265801036353,0.00194175723508373,0.00158419779383763,0.0012230817…
878,"1444",8381,"2004-07-27","00:55",88,35,332,137.111,35.7552,4.2,8,"ALL","AICH20",137.4906,34.8943,74.2981557293093,0.904129641695539,0.0440251164087021,0.90520087266159,-171.954175759322,0.0112977511744595,0.0116643420088747,0.0141644903897034,0.0231081285049222,0.0337989440663462,0.0238842086743522,0.0391194028328654,0.0090271914236932,0.00639576323826953,0.00489009272100233,0.003782168350298…
879,"1446",10034,"2005-06-20","14:05",82,-19,144,136.8563,35.7578,4.5,29,"SS","AICH20",137.4906,34.8943,78.9401614238021,0.975649307133679,0.143548652211683,0.986153023654148,4.70975359084005,0.00785116567141466,0.00812896214347195,0.0089401245181485,0.0139629379429975,0.0288112536693564,0.0268143054357185,0.0270012342680849,0.016291204620899,0.00663545548851019,0.00357874927872853,0.002378247514…
880,"1447",10041,"2005-06-20","21:38",87,-18,140,136.8568,35.7588,3.9,32,"SS","AICH20",137.4906,34.8943,80.9742250611886,0.947516453281842,0.0516751354549097,0.948924522216643,8.82479738025594,0.0012485877622338,0.00128765554400235,0.00156825360194071,0.00221618151106808,0.00463013901519166,0.00521578542503428,0.00254239265260109,0.00128206984326128,0.000865826557111758,0.000772732243406473,0.000…
884,"1455",12272,"2006-12-19","18:33",86,20,320,137.2595,35.2623,4.1,23,"SS","AICH20",137.4906,34.8943,106.516947021268,0.712536764771437,0.211733775769921,0.743330231426607,-167.323263334895,0.015733947661029,0.0162429406820317,0.0198218220151428,0.0311117514453944,0.0491363198866175,0.0566281081266185,0.0376653024546465,0.0109193772716213,0.0076605412863583,0.00632939305621005,0.004839482400009…
887,"1458",12832,"2007-04-15","18:35",57,74,164,136.4168,34.7937,4.3,11,"RS","AICH20",137.4906,34.8943,76.4816965657981,0.132089703082249,0.733793476957723,0.745587390240783,-81.0855113665878,0.00279540404056373,0.0028904138544506,0.00331977974871828,0.00465068752336684,0.0107366789558038,0.0102694919543276,0.00926037669860141,0.00414117410162867,0.0026463365073248,0.00214732331985661,0.001598181…
888,"1459",12899,"2007-04-28","09:27",52,110,197,136.6257,35.7287,4.1,11,"RS","AICH20",137.4906,34.8943,69.031550023856,0.512490388833138,0.667285388875652,0.841377554284205,-57.633810250537,0.0031240824124853,0.00324909142068979,0.00391135596053338,0.00722281071605784,0.011801307385201,0.0105373190802974,0.0116615059061855,0.00362396277850642,0.00219532309239437,0.00173877474101736,0.00158893342…
889,"1460",13021,"2007-06-01","11:42",86,13,351,137.895,34.6995,4.1,8,"SS","AICH20",137.4906,34.8943,89.8749066318286,0.187989718580307,0.132608258065683,0.230054524839477,-51.0237530114177,0.0017143370438744,0.00176663929538545,0.00196835871730739,0.00266299638002007,0.0047157163846016,0.0050130797998835,0.00687760433072447,0.00284165007697992,0.00158563107310623,0.00128100082747827,0.0009035164…
893,"1467",14372,"2008-05-12","11:47",85,-171,238,137.9745,35.792,3.7,5,"SS","AICH20",137.4906,34.8943,70.0978269767483,0.296272471597996,0.315283780377659,0.432644472512955,-34.0766655569319,0.00154420532961132,0.00155470295555132,0.00206316594097518,0.00351705910669696,0.00713189944054177,0.00427135219222204,0.00247824587964956,0.000843111228723708,0.00058096638112717,0.000391394660157749,0.000…
894,"1469",14473,"2008-06-13","11:22",90,-175,85,137.7033,35.9115,4.3,20,"SS","AICH20",137.4906,34.8943,73.3071157616939,0.828804600067479,0.0621637234844191,0.831132596888403,104.469853670247,0.00551576952020296,0.00554012104651153,0.00687728620387432,0.0117160774152444,0.0190445018837459,0.013967499561482,0.0135745607663747,0.00579054284156503,0.00291414566039517,0.00186249467381789,0.001527745…
900,"1482",6180,"2003-02-07","13:06",53,-74,158,136.9463,35.1163,3.6,32,"NM","AICH21",136.9415,34.7368,117.668145618059,0.282535876989887,0.467124099023735,0.545922563808441,22.1938248453548,0.0064103279682088,0.00647195827087907,0.00688594352140649,0.0107820904512993,0.00876392624341396,0.00924252564508208,0.0135585795716218,0.0223283798113522,0.0208379696947663,0.0165707873983103,0.010442917839…
907,"1497",8381,"2004-07-27","00:55",88,35,332,137.111,35.7552,4.2,8,"ALL","AICH21",136.9415,34.7368,70.9592177840558,0.367488764846746,0.0593220192686858,0.372246013086374,-144.028696454897,0.00595440993970015,0.00601915271446073,0.00619208061155538,0.00686804837344642,0.006910733021178,0.0087971455370478,0.00990303701396698,0.0163644534280861,0.0205990347832125,0.01342811271177,0.00880955971658…
909,"1499",9341,"2005-01-09","18:59",49,92,178,136.854,35.3085,4.4,14,"RS","AICH21",136.9415,34.7368,89.1972537220135,0.0544486452696753,0.0483146872172432,0.0727939830796679,-4.7893385963209,0.00182749989329685,0.00191496603103032,0.00232378789694757,0.00568607171516505,0.00493265775419297,0.00442920959088639,0.00296317114760521,0.00445399260214922,0.00609014206074046,0.0047487493764148,0.004200…
910,"1502",10034,"2005-06-20","14:04",82,-19,144,136.8563,35.7578,4.5,29,"SS","AICH21",136.9415,34.7368,78.420757737964,0.503138110057603,0.137741986224853,0.521652003313995,32.2024350057663,0.00257184442375506,0.00258590786378788,0.00271513149957788,0.00366989057057564,0.00476744988437215,0.00565380947680411,0.00794436638127925,0.00936494982367765,0.00866951362534254,0.0073277673175395,0.0058998…
912,"1507",11055,"2006-02-16","23:11",78,22,337,136.4227,35.6885,4.2,17,"SS","AICH21",136.9415,34.7368,73.016483427542,0.970653535531679,0.206875214742421,0.992454351854468,178.85603401268,0.00260348041091152,0.00263055473997406,0.00281565438219963,0.00316391624415059,0.00354399846360012,0.0046867612569876,0.00540979937520792,0.00622480558652236,0.00872697990028624,0.0103187236323103,0.0093870726…
913,"1508",11064,"2006-02-18","16:21",82,18,334,136.4187,35.6883,3.9,17,"SS","AICH21",136.9415,34.7368,72.8640263243482,0.983014160132043,0.125775857913573,0.991027953921584,-178.477322234637,0.00171081584339168,0.00172022469462568,0.00177533250970065,0.0022942010025279,0.00242786993061819,0.00325020150913755,0.00422848619366316,0.00515138429162492,0.00591438259330591,0.00577347158995348,0.005035…
916,"1515",12272,"2006-12-19","18:33",86,20,320,137.2595,35.2623,4.1,23,"SS","AICH21",136.9415,34.7368,95.1694911419517,0.670392159510403,0.384584362589989,0.772871774281976,-113.07476686164,0.00923247879499325,0.00938913427319047,0.0107787735016559,0.0159897382717792,0.0196244345141459,0.0218373309266494,0.0237634274674341,0.0313928437864428,0.0280139405653685,0.0220273044424414,0.01539508337099…
919,"1519",12899,"2007-04-28","09:27",52,110,197,136.6257,35.7287,4.1,11,"RS","AICH21",136.9415,34.7368,71.6596216522261,0.244510880688083,0.514563277131865,0.569702498632002,-31.5886749092905,0.00173774629908971,0.00175122466862479,0.00178286164353828,0.0020221178501759,0.00291892252723501,0.0025523558176712,0.00333520549142028,0.00555732279069697,0.00588956954708916,0.0039978447843807,0.0026181…
920,"1520",13021,"2007-06-01","11:43",86,13,351,137.895,34.6995,4.1,8,"SS","AICH21",136.9415,34.7368,77.3529338043657,0.888894827957693,0.28029476263441,0.932040325914183,-78.3068084393873,0.00275637456816014,0.00277108073502018,0.00285198264019962,0.00294907470234309,0.0032040687383388,0.00357699391668479,0.00562002115654381,0.0085396191015759,0.0160069949709494,0.0075855042574637,0.006124862801…
924,"1528",14811,"2008-08-08","04:35",65,144,202,135.8563,35.4213,3.8,14,"ALL","AICH21",136.9415,34.7368,69.0496526078938,0.780510279397085,0.505214183972752,0.929751401145365,-74.9121422777375,0.00131755417345929,0.00132191198648019,0.00137523533986005,0.00187795061170415,0.00252915586708293,0.00336990781031173,0.00352768776963041,0.00502259193644079,0.00320849523452973,0.00344810486499468,0.002…
930,"1542",16193,"2009-08-11","05:07",51,63,88,138.4993,34.7862,6.2,20,"RS","AICH21",136.9415,34.7368,66.5922043199436,0.39836425680162,0.513406163427879,0.649830723914191,179.937908532941,0.0206046927664549,0.0206653314272963,0.0214251586925278,0.0247220669645562,0.0261200514164884,0.0290261382205763,0.0342349221702051,0.0569207538600816,0.0807883754199823,0.0566924244939304,0.0617118813519731,0…
936,"1550",10034,"2005-06-20","14:05",82,-19,144,136.8563,35.7578,4.5,29,"SS","AICH22",137.4423,34.7821,76.2563571128357,0.95188312053394,0.161122105111012,0.965423123771559,9.58765868424209,0.00233330040929153,0.00236170965192591,0.00249196577825619,0.0034518022944543,0.0032465559382213,0.00431994330518353,0.00576756146391176,0.00783559194636882,0.00591479649354059,0.00476852393828531,0.00422121…
939,"1555",12272,"2006-12-19","18:33",86,20,320,137.2595,35.2623,4.1,23,"SS","AICH22",137.4423,34.7821,100.0987579602,0.58133259916301,0.28506411960891,0.647463623022965,-157.315931909576,0.0066775022291273,0.00682118246713867,0.00738246870633395,0.0111500306546664,0.00906823867903795,0.0192024011519393,0.0123524646933314,0.00690255510952285,0.00770580176879733,0.00931057327987917,0.0109758109358…
942,"1558",12832,"2007-04-15","18:35",57,74,164,136.4168,34.7937,4.3,11,"RS","AICH22",137.4423,34.7821,77.8722637866941,0.0133844964571666,0.676107703628533,0.676240173053377,-73.7599592662315,0.00194614936477137,0.00196070019125821,0.00206737912584992,0.00250944950337718,0.00302079093616225,0.00352252511843422,0.00398830976103913,0.00706724684583749,0.00473137295295985,0.00371797159349019,0.0055…
953,"1573",16203,"2009-08-13","18:11",63,79,93,138.4097,34.84,4.4,14,"RS","AICH22",137.4423,34.7821,80.7496785900767,0.3478308072382,0.151691717198513,0.379468901928223,173.29730488387,0.00228311017473971,0.00228720483341567,0.00245061514726405,0.00285352530039599,0.0033613765424302,0.00518060654943029,0.00414181573467483,0.00467129675143851,0.00746146196934622,0.00514025592748065,0.0041885187214…
960,"1584",5823,"2002-10-25","05:00",52,110,11,139.9623,39.8165,4.1,14,"RS","AKTH01",140.5825,39.8119,93.5534671155464,0.107861437561609,0.301640477598259,0.320345231646364,79.7443296534338,0.00544161914323301,0.00642252070140689,0.0135071299690201,0.0170239689555638,0.0112617123031979,0.0100467394462084,0.0127442105287068,0.010426842283261,0.00854644037011901,0.00657126928378376,0.00417757259182…
969,"1595",8314,"2004-07-09","19:54",55,68,14,141.0377,39.9122,4.1,5,"RS","AKTH01",140.5825,39.8119,83.342456330985,0.531162126461832,0.517370623923485,0.741488750478678,-119.633060116476,0.00107305997036512,0.00110899614291484,0.00137620415273316,0.00169076047682692,0.00215918912557469,0.00253606299606299,0.00270857581950367,0.00353731963497787,0.00143319040256346,0.00105603224477286,0.000773252…
973,"1600",10629,"2005-11-01","11:01",76,108,27,140.8137,39.067,4.5,5,"RS","AKTH01",140.5825,39.8119,74.6847933790383,0.0137019973808729,0.606034757913602,0.606189634134091,-40.651389473625,0.00129798303147614,0.00137796822169454,0.00191433424719927,0.00448315192359126,0.003058143358314,0.00256726990789827,0.00183117459571719,0.00203700953360557,0.00140348498745088,0.00104110498029738,0.000824731…
983,"1611",14479,"2008-06-14","08:43",51,104,209,140.8807,39.0298,6.9,5,"RS","AKTH01",140.5825,39.8119,76.5328910853343,0.494006517665111,0.0859939150875781,0.501435332747603,126.952201476702,0.0467010723859742,0.0468127937106941,0.0512044165282644,0.0802557873489507,0.103729924611946,0.0868390958612536,0.122271540024652,0.130483594371093,0.0878834223389144,0.0921425210475598,0.0752922392415048,0…
997,"1632",14500,"2008-06-14","23:22",50,77,4,140.924,39.153,4.2,5,"RS","AKTH01",140.5825,39.8119,75.8500025961541,0.415050699625582,0.251798045794481,0.485457865448284,-25.666224338845,0.0033885717994459,0.00339994155832126,0.00398813339796953,0.00559447690494831,0.00638190470235963,0.0064577724766362,0.0106300009971778,0.00883021579804254,0.00432639790703537,0.00255933189719505,0.00162482035930…
1001,"1636",14514,"2008-06-15","12:30",50,91,18,140.9595,39.1678,4.2,5,"RS","AKTH01",140.5825,39.8119,75.9080008042723,0.444762533839633,0.44505901808255,0.629198888336633,-42.3069513614304,0.00220948710337942,0.00221534175693052,0.00235887075525557,0.00354669989567767,0.00398310433205057,0.00410106520065214,0.00436186308244539,0.00573386550592181,0.00622478790000109,0.0052455825462955,0.00345216…
1005,"1641",14532,"2008-06-17","01:00",66,52,355,140.7698,39.0602,3.8,8,"ALL","AKTH01",140.5825,39.8119,77.92,0.480610470210105,0.0360534396019952,0.481960864160892,-5.6801306072802,0.000374722472237788,0.000375753506969662,0.000427595808913043,0.000663741942323973,0.000581143343590891,0.000710610393112851,0.00075016635115153,0.000998670008561387,0.000724433503366596,0.000898735468088358,0.000655…
1008,"1645",14544,"2008-06-17","21:31",54,90,358,140.9407,39.1082,4,5,"RS","AKTH01",140.5825,39.8119,74.8101758617717,0.209995267925916,0.354926150915565,0.412396150751939,-19.3081129118592,0.000914885063382281,0.000919069271056322,0.001102605106101,0.00178448680577919,0.00168589399429501,0.00166868396648377,0.00277106858810821,0.00176673685646731,0.00159368558693363,0.00131741838456885,0.0009791…
1009,"1647",14548,"2008-06-18","16:55",85,26,171,140.8638,39.0395,4.2,5,"SS","AKTH01",140.5825,39.8119,73.7690345440526,0.967346286598272,0.0994762214779803,0.972447611357549,173.335355474967,0.00271843355077883,0.00272910199516251,0.00296134694016085,0.00365483964080505,0.00512609550437758,0.00510410113340243,0.00899585734379998,0.00857474486967397,0.00422539281960861,0.00319561595940438,0.00174…
1011,"1650",14565,"2008-06-22","11:08",50,108,359,140.8865,38.9373,4,5,"RS","AKTH01",140.5825,39.8119,71.6680502139533,0.030037653846607,0.44901812169511,0.450021704209045,-13.7296733373913,0.000542270985393834,0.000539517516583104,0.000678638994237732,0.00155357910323227,0.00142654582821583,0.00137689946619207,0.00132114222928495,0.000907863418141738,0.000953839032541655,0.000774130391084086,0.0…
1016,"1657",14666,"2008-07-14","23:56",51,122,222,140.8998,39.1342,4.1,5,"RS","AKTH01",140.5825,39.8119,75.5960045414413,0.503275813640554,0.000732048245498218,0.503276346046777,118.067528604756,0.0024295779098436,0.00243863847874178,0.00272696907573225,0.00328019067128727,0.00354499342312507,0.00371303528666238,0.0062147608594378,0.00593943663574248,0.00403525824824137,0.00377950077126596,0.0025…
1018,"1659",14729,"2008-07-23","12:54",62,95,21,140.86,38.9963,3.9,5,"RS","AKTH01",140.5825,39.8119,72.9501040862935,0.225145888981989,0.586683064362583,0.628400898579371,-35.7092796035088,0.000844272978366594,0.000845874284394555,0.00106840025645822,0.00236474360132341,0.00210625927891131,0.00166769843796773,0.00208665841957902,0.00217595437681951,0.000952998346273486,0.00070721276034868,0.00049…
1019,"1660",14759,"2008-07-29","16:27",62,73,328,140.8613,39.0618,4,20,"RS","AKTH01",140.5825,39.8119,83.0070001308406,0.0461605900860689,0.18295418268457,0.188687660006883,15.80856461589,0.000776095300333664,0.000780493464098195,0.000913812033188445,0.00165844387303279,0.0020894614042858,0.00195956135908014,0.00253437367015995,0.00177463430599096,0.00160987882152664,0.00117915709555597,0.0007346…
1021,"1662",14805,"2008-08-06","22:17",77,-159,221,140.8325,39.178,3.8,5,"SS","AKTH01",140.5825,39.8119,76.7844020753688,0.241099110163269,0.0967582248973216,0.259790174962027,121.953982149788,0.000400284368917898,0.000401582709662655,0.000469125793044893,0.00064283939253907,0.000639993528717283,0.000765499709209612,0.00103456425610012,0.00122749419550562,0.00122654118561098,0.00125776554253963,0…
1022,"1663",14861,"2008-08-22","15:02",55,88,18,140.9328,39.1345,4,5,"RS","AKTH01",140.5825,39.8119,75.3868258943298,0.382249305228203,0.507121794859792,0.635048853372133,-39.7421105331415,0.00190568795714304,0.00190702575756071,0.00210201623209717,0.00243577550689714,0.00264225593764117,0.00344954368576483,0.00591171546676597,0.00511154952631783,0.00311924899935866,0.00212065795450374,0.00145227…
1026,"1669",16003,"2009-06-27","20:42",53,96,16,140.949,39.1853,4.1,5,"RS","AKTH01",140.5825,39.8119,76.3160005286111,0.404981313872673,0.492666385220044,0.637753895881335,-40.2793531188336,0.000834107829719875,0.000835792990817702,0.000857872538784172,0.00112392710973621,0.00104646046270272,0.00110367521037668,0.0016811520990083,0.0020380506274379,0.00261037786536739,0.00240937497081712,0.001691…
1029,"1673",16503,"2009-10-21","11:59",65,73,3,140.8597,38.874,4,5,"RS","AKTH01",140.5825,39.8119,70.531501812294,0.184776035247111,0.327252738202584,0.375814499271556,-15.6967525892239,0.000438716984398826,0.000440435574516864,0.000576749212483207,0.00122250852757762,0.00103629163848793,0.00096876188612063,0.00133573602182467,0.000956942070869496,0.000673865996471108,0.000497369857048052,0.00031…
1030,"1674",3464,"2000-08-27","16:55",46,101,205,139.4318,39.7187,3.8,8,"RS","AKTH02",140.5756,39.6606,74.9647503441451,0.190909123945658,0.467534647922921,0.505009842096278,-111.501745292042,0.002655905890652,0.00276600813447828,0.00352068873375651,0.00560093792145566,0.0111248675497733,0.0071092775329143,0.00644086862464994,0.0032647572145567,0.00267294136673441,0.00236675328245257,0.0017648954…
1036,"1680",5823,"2002-10-25","05:00",52,110,11,139.9623,39.8165,4.1,14,"RS","AKTH02",140.5756,39.6606,92.564561148848,0.374545952114342,0.327295517784517,0.497400267598514,96.6171477421904,0.0177889481420347,0.018304554023521,0.0214883492153306,0.0331254134313823,0.0665434937315437,0.0484860558820781,0.0422996531191451,0.0280640537342701,0.0173454497491417,0.00901787236547513,0.00693671069023352…
1052,"1699",12599,"2007-03-07","21:59",47,87,181,140.3048,40.0895,4,11,"RS","AKTH02",140.5756,39.6606,90.1792793456685,0.424484973081224,0.00421017848865874,0.424505851519946,-26.8663418636745,0.00575017843375316,0.00604760116079095,0.00971558726994925,0.0136242097752494,0.0295481926350835,0.0132134771199711,0.00710699138806288,0.00316764856005208,0.00187791744227482,0.00148471745460205,0.0011120…
1057,"1707",14479,"2008-06-14","08:43",51,104,209,140.8807,39.0298,6.9,5,"RS","AKTH02",140.5756,39.6606,79.4884376190513,0.4900484227455,0.0354375909465053,0.491328077243143,119.766805180998,0.0706476821275829,0.0708806160526275,0.0831907505375447,0.115407480260163,0.19482960837614,0.221142937938339,0.190391748770791,0.189510636904634,0.152263623364217,0.114926494334422,0.076298527279365,0.064144…
1060,"1710",14480,"2008-06-14","09:20",72,111,16,140.6778,38.8815,5.5,5,"RS","AKTH02",140.5756,39.6606,74.8201501140251,0.224397220841133,0.431486114782753,0.486348002948032,-22.0476895679546,0.00325612130609411,0.00327168217435618,0.00443114211011112,0.00686608284249469,0.0143638925086482,0.00970441207389711,0.00748851098750613,0.00670302927787131,0.00530239732385267,0.00387909146063869,0.002915…
1065,"1716",14482,"2008-06-14","12:14",50,94,227,140.862,39.0897,4.5,5,"RS","AKTH02",140.5756,39.6606,77.9910107763486,0.369029784393905,0.203638689624564,0.421487482236213,111.380752531387,0.00110579871586107,0.00111435703434761,0.00136911042651789,0.00206775190001122,0.00386127593419585,0.00285106641101185,0.00272163758057534,0.00154242601119146,0.00143582347800835,0.00147347825569297,0.0011497…
1067,"1718",14484,"2008-06-14","13:10",47,88,40,140.864,39.0992,4.4,5,"RS","AKTH02",140.5756,39.6606,78.1720054430008,0.380093407385703,0.40611437215562,0.556237252986014,-61.9406401851244,0.00100146874739055,0.00100864651885584,0.0014578876534219,0.00234087444558652,0.00408701679101028,0.00297262033902751,0.00215169465305838,0.00191157467288097,0.00122718872142796,0.0011964757519482,0.0006245154…
1106,"1766",9963,"2005-06-02","06:56",51,119,207,140.3578,39.2917,3.6,5,"RS","AKTH03",140.1317,39.2194,91.1786588410275,0.477289434669129,0.0828254556941707,0.484422605333116,40.2281828106275,0.0125181987522167,0.0130074939938483,0.0166105484557254,0.0330693438701163,0.0438730641966116,0.0452615992094844,0.0241038344459963,0.017306319019364,0.016437398243031,0.0109470691283101,0.00719134666665431…
1107,"1768",10629,"2005-11-01","11:01",76,108,27,140.8137,39.067,4.5,5,"RS","AKTH03",140.1317,39.2194,79.2611166831802,0.24206616732395,0.937083153994196,0.967843410300765,-100.077541655454,0.00433795968169369,0.00458554112837296,0.00644285374581792,0.0133827333829827,0.0127073058120122,0.00942718630345237,0.00904046726668484,0.00949944284682002,0.00642659849376013,0.00385094925959821,0.003141611…
1114,"1777",14479,"2008-06-14","08:43",51,104,209,140.8807,39.0298,6.9,5,"RS","AKTH03",140.1317,39.2194,79.4531006543831,0.157307882272962,0.153282265184188,0.219638845938508,90.0202520693301,0.0827529803692894,0.0829704647329397,0.0913794190723491,0.131349614388471,0.250001227996984,0.199698643210213,0.167784522528152,0.182933911563712,0.155313154626387,0.149758975690941,0.140494410564976,0.1365…
1122,"1788",14484,"2008-06-14","13:10",47,88,40,140.864,39.0992,4.4,5,"RS","AKTH03",140.1317,39.2194,78.6403664332896,0.412992333773422,0.406963111181519,0.579811729458933,-117.555759260725,0.00127817304188439,0.00128720430779267,0.00146028617058438,0.00251305672041042,0.00411029619978901,0.00370450931163629,0.0016379270740787,0.00220826496372152,0.00210806331024474,0.00121711932857876,0.00081795…
1129,"1801",14504,"2008-06-15","02:29",48,94,206,140.9725,39.0895,4.1,5,"RS","AKTH03",140.1317,39.2194,76.7160020652176,0.202319315433195,0.355697329530898,0.409211064895329,75.7497923968088,0.000587108715997302,0.000588074565510191,0.000613107277236211,0.000720222548938868,0.00112806699623737,0.00105734998936019,0.000975542126204707,0.00126097486572889,0.00171341677358429,0.00224003297743582,0.0…
1135,"1808",14535,"2008-06-17","03:23",46,97,15,140.9333,39.0915,4.1,5,"RS","AKTH03",140.1317,39.2194,77.3387294664766,0.0564916005931834,0.453105530314228,0.456613537402164,-92.8186664341692,0.00205943966651126,0.00206659524097004,0.00231942337661756,0.003846244820601,0.00408174121668682,0.00387649057009043,0.00446987187735846,0.00518862464628152,0.00468666880417211,0.00377896755873876,0.0031770…
1138,"1812",14544,"2008-06-17","21:31",54,90,358,140.9407,39.1082,4,5,"RS","AKTH03",140.1317,39.2194,77.3021609125762,0.174645809688995,0.672101648996376,0.694421907362932,-77.9938539320613,0.000967889796412794,0.0009698625567574,0.00133709495549119,0.00304711759864958,0.00334355497038706,0.00234632759861022,0.00191309444095162,0.00240858035365233,0.00269168418281194,0.00251040419853059,0.0019555…
1144,"1819",14596,"2008-06-29","15:53",87,31,320,140.7337,38.8853,4.1,5,"SS","AKTH03",140.1317,39.2194,78.681683983256,0.64827453108659,0.16824067320965,0.669749797892896,-14.4311678966782,0.000958719345794169,0.000961839708059508,0.0011710522661265,0.00199289676350783,0.00345006494141777,0.00357854003750133,0.00160894886183496,0.00144056142180748,0.00100707663958608,0.000709453422361186,0.000816…
1145,"1820",14605,"2008-07-01","20:17",83,-9,170,140.6573,38.957,4.1,5,"SS","AKTH03",140.1317,39.2194,80.6071436440734,0.103846966070925,0.330790621153268,0.346708274209169,132.539319233179,0.000805383893680523,0.000808151927238932,0.000920604540505857,0.00157520451688027,0.00254760962276405,0.00229115586549671,0.00193177712741403,0.00175238397618787,0.00147478710327966,0.00119703892167298,0.0012…
1149,"1824",14643,"2008-07-12","08:06",89,-4,120,140.8433,39.1733,4.2,5,"SS","AKTH03",140.1317,39.2194,79.1129868754908,0.612488276302746,0.184278597629298,0.639609638883382,154.78443131797,0.000968811597783594,0.000966769553720017,0.00115739161998003,0.00248925808224057,0.00275604483998356,0.00297517201183394,0.0015634002942305,0.00199611328335844,0.00193481173502747,0.0011401644091972,0.0015101…
1150,"1825",14666,"2008-07-14","23:56",51,122,222,140.8998,39.1342,4.1,5,"RS","AKTH03",140.1317,39.2194,78.119542251865,0.295471872947383,0.394081560073532,0.492548377007806,56.3885545953269,0.00236727272615557,0.00237254395112082,0.00269327368828346,0.00406015696740902,0.00498501616647328,0.00598431166801997,0.00477239779670555,0.00407485692018751,0.00583150043642286,0.00442417466201324,0.004139…
1153,"1829",14759,"2008-07-29","16:27",62,73,328,140.8613,39.0618,4,20,"RS","AKTH03",140.1317,39.2194,92.6624003699707,0.441685609570821,0.191357678710208,0.481356353342622,-42.2320805753146,0.00232290656721272,0.00232046285038136,0.00274368593319279,0.00421792578882085,0.0053363916882103,0.00662868183049994,0.00518249833960417,0.00456917169736485,0.00406086482661021,0.00417225278476748,0.0034527…
1155,"1831",14805,"2008-08-06","22:17",77,-159,221,140.8325,39.178,3.8,5,"SS","AKTH03",140.1317,39.2194,79.2958501575848,0.344937863369417,0.468553155524877,0.581828315861455,53.7005920841668,0.000958211820528217,0.000960732984756951,0.00104053788494221,0.00130389071244487,0.00194030520795054,0.00223887218259551,0.00194697607843548,0.00128852745023146,0.00104807867071132,0.00110721219285194,0.000…
1172,"1855",6865,"2003-08-27","02:12",50,113,174,141.1372,38.4805,3.7,8,"RS","AKTH04",140.7164,39.1711,77.9170007188286,0.0586812169002739,0.0967242380183287,0.113132945851875,160.889317502495,0.00233899711414957,0.00240205471211627,0.0027404171124119,0.00365419022493356,0.00847323385727079,0.00833812018383041,0.00787127003094164,0.00535607895386168,0.00381041235563817,0.00202772071548327,0.00138…
1174,"1859",7193,"2003-10-23","14:01",50,79,207,141.1918,38.464,4,5,"RS","AKTH04",140.7164,39.1711,73.8665025590497,0.446753017711045,0.409004854635082,0.605700610821047,125.324027461377,0.00324397859425737,0.00330374903707894,0.00356048858445017,0.00459333289453312,0.00701824175630905,0.00653563977434497,0.0124114772690442,0.0103401367108951,0.00787873305804937,0.00461920070142011,0.002090903799…
1183,"1874",9918,"2005-05-21","07:01",57,89,1,142.2575,38.8565,4.6,5,"RS","AKTH04",140.7164,39.1711,62.6147776669767,0.127869382115296,0.95401627529508,0.962547470211441,-76.1608552878817,0.00512366819280874,0.00517331519820705,0.00539141963122887,0.00596153521167157,0.0111162533256489,0.00957771630922528,0.0146830412381087,0.0149466196178266,0.0141675639049203,0.0134288165152406,0.00838395260721…
1190,"1885",11381,"2006-05-14","19:46",88,169,51,140.615,38.9897,3.9,11,"SS","AKTH04",140.7164,39.1711,110.78102886433,0.457946050999694,0.352570055329219,0.5779448326104,-27.8403372107976,0.00371458241529246,0.00383242447022769,0.0047138371206481,0.00671344406247643,0.013546023770834,0.0121919055114449,0.0129510661337204,0.00704537401420251,0.00449699549699574,0.00372703203635279,0.0036550259068…
1203,"1900",14413,"2008-05-29","01:42",74,18,168,140.5815,38.9938,4.5,5,"ALL","AKTH04",140.7164,39.1711,90.0463380779047,0.0294127030359607,0.371063539766751,0.372227427313078,-136.640982708423,0.00763823283227213,0.00766835257470599,0.00878036099485665,0.0104638986376971,0.0180645640689168,0.021429951609838,0.0271851284344952,0.0205772924846783,0.0127432995727166,0.0116373751335943,0.00714992182…
1204,"1902",14479,"2008-06-14","08:43",51,104,209,140.8807,39.0298,6.9,5,"RS","AKTH04",140.7164,39.1711,105.708589129046,0.222695711688286,0.66690748619199,0.703106659862693,90.0326291827135,1.83036078410788,1.83909909194692,2.18139605298992,2.33726331635954,2.57442135828617,2.6310434736051,2.90101550668038,2.97922585582228,3.861195338234,4.1592552746856,3.65248568238125,2.92381502150871,1.922100…
1213,"1916",14483,"2008-06-14","12:27",56,68,11,140.9433,39.1427,4.9,5,"RS","AKTH04",140.7164,39.1711,93.1493071585236,0.29800407362766,0.250757390507702,0.389468479845176,-89.9620433571126,0.0821894810787853,0.0824547625064799,0.0925400586232795,0.104026652882807,0.148819493682783,0.220943088826059,0.24763020373129,0.239969936242022,0.167893337598608,0.107236308030443,0.0781713554315134,0.056457…
1215,"1926",14492,"2008-06-14","17:34",55,77,359,140.9248,39.1472,4.3,5,"RS","AKTH04",140.7164,39.1711,94.2755142917599,0.0418299917936406,0.170704220967923,0.175754599569176,-82.2294576981341,0.0253603665982966,0.0254367883585959,0.03682677151204,0.0516152069258663,0.0917089558985381,0.0964314118946726,0.0558753446163869,0.0410891712011815,0.0277416422188738,0.0108724621176622,0.0083555429859465…
1216,"1931",14498,"2008-06-14","21:48",55,81,21,140.9058,39.1335,4.6,5,"RS","AKTH04",140.7164,39.1711,96.2668814850322,0.179425070403589,0.135643828859958,0.224927997806236,-93.7679963527862,0.0649609342220384,0.0652749353350886,0.0776002649480013,0.0787575865552012,0.12204759727254,0.141193116687748,0.181978823218527,0.201445926243248,0.135725249898462,0.116808183274974,0.0583276677915378,0.0440…
1217,"1932",14500,"2008-06-14","23:22",50,77,4,140.924,39.153,4.2,5,"RS","AKTH04",140.7164,39.1711,94.3169509401458,0.146857103802037,0.0207855096779132,0.148320754952545,-89.1713085482434,0.0436196157708891,0.043809015715946,0.0508627013832337,0.0528977187220772,0.0714757721889033,0.098108169894255,0.105967881926554,0.119949331844742,0.103966962540992,0.0537517220654371,0.0341436518697107,0.0214…
1218,"1933",14501,"2008-06-14","23:41",46,97,213,140.89,38.9952,4.6,5,"RS","AKTH04",140.7164,39.1711,88.8836583838851,0.361061523044454,0.0232698517783357,0.361810598828954,108.003537517139,0.032198016709108,0.032390703141488,0.0384100224941356,0.047808794567527,0.0757145956999045,0.122541947103839,0.0921967556912932,0.0736712984003947,0.0587691339990645,0.0614228240151818,0.0480017854042951,0.04…
1219,"1934",14503,"2008-06-15","02:25",63,93,56,140.9392,39.011,3.8,11,"RS","AKTH04",140.7164,39.1711,105.912933329116,0.16786880012227,0.0610693944403058,0.178632037976944,-102.700773929551,0.0130606569513176,0.0130917810094731,0.0166145894321828,0.0216480432372074,0.0400090464770157,0.0576746508441967,0.0391367506188237,0.0255238313738357,0.0117879043090789,0.0106397090279763,0.0067799787772529…
1221,"1936",14506,"2008-06-15","03:29",87,-11,131,140.8597,39.1652,4.3,5,"SS","AKTH04",140.7164,39.1711,103.671934742626,0.198209265989588,0.0721263954652033,0.210924465264071,140.472689264446,0.0599756395547392,0.0599937826945426,0.073536505464973,0.0819910807710204,0.13713928321236,0.204101243504296,0.237072378188603,0.162091973891368,0.089026687010132,0.0468064319939044,0.0343806537168798,0.02…
1222,"1937",14507,"2008-06-15","03:47",51,94,15,140.9462,39.1542,4.2,5,"RS","AKTH04",140.7164,39.1711,92.3296567825135,0.0891305975474374,0.119255149216909,0.148882685473867,-98.2287496331299,0.0131486467364516,0.0131845545999855,0.0146120261086545,0.0183201850973182,0.0394078542932751,0.0322812825024038,0.0462089324698158,0.0202396096800309,0.0187240154881372,0.0171165897946992,0.011985242926198…
1223,"1939",14510,"2008-06-15","06:02",48,79,0,140.7782,38.7672,4,5,"RS","AKTH04",140.7164,39.1711,82.3990000561734,0.228846066625456,0.0222961249932313,0.22992964010683,-6.39757147816198,0.00277901693769577,0.00278865726829239,0.0028909972327901,0.00348377451767476,0.00822554557582657,0.00592480748041656,0.00788533259349281,0.0109799220397961,0.00541415561283567,0.00274962006830035,0.00152192057…
1224,"1941",14514,"2008-06-15","12:30",50,91,18,140.9595,39.1678,4.2,5,"RS","AKTH04",140.7164,39.1711,91.4611023847673,0.249170578111482,0.115215605023801,0.274518874829055,-105.879242186853,0.0203842917953997,0.0204608093681555,0.024716735221303,0.0334015485868545,0.0624978425227623,0.0712689023277334,0.0652581477594944,0.0317680486338082,0.0206019367778857,0.0125785988408884,0.00730800108579631…
1225,"1946",14523,"2008-06-16","13:35",58,99,21,140.9247,39.1042,3.9,5,"RS","AKTH04",140.7164,39.1711,92.6676989019649,0.135965580890932,0.349306619628357,0.374835635583382,-89.5374739919587,0.0218246821282694,0.0219633408205582,0.0277691391296165,0.038046338904026,0.0666339302307766,0.0739713546110925,0.0763251689483882,0.0517556474019986,0.0258211914326198,0.0198167147630479,0.0127824725307743,…
1226,"1950",14529,"2008-06-16","20:35",54,99,11,140.9525,39.1877,4.2,5,"RS","AKTH04",140.7164,39.1711,91.8070291813164,0.129894756518467,0.211347657498505,0.248073537688116,-104.965625483426,0.0270878758857168,0.027158257602431,0.0281628384933053,0.0344055774548255,0.0412177947978783,0.0749624964232115,0.0736015484212119,0.0815436378204946,0.0511527683512828,0.0308096097508553,0.020388605347105,0…
1228,"1953",14532,"2008-06-17","00:59",66,52,355,140.7698,39.0602,3.8,8,"ALL","AKTH04",140.7164,39.1711,117.170221806856,0.825665598552499,0.427989600011193,0.929999343199121,-14.5104582094397,0.0542622266682819,0.054404981499859,0.0609956830685582,0.0688887784040333,0.11167594118699,0.101178071932608,0.140031710694399,0.195016515967238,0.143044148429777,0.0810997657209933,0.05038171627684,0.0318…
1229,"1955",14535,"2008-06-17","03:23",46,97,15,140.9333,39.0915,4.1,5,"RS","AKTH04",140.7164,39.1711,91.6120363848268,0.238101547863035,0.00657569685519504,0.238192331706763,-80.7576548546875,0.0281061654801931,0.0281110106541903,0.0316083374760521,0.0339950615236978,0.0572534250503845,0.0802272902134928,0.0710650421796821,0.07994663632699,0.0647134506884002,0.048561927196107,0.0329690026388424,…
1230,"1956",14536,"2008-06-17","04:05",50,89,13,140.942,39.1357,4.5,5,"RS","AKTH04",140.7164,39.1711,92.5416124203707,0.0120490949169873,0.0856854565226404,0.0865284817144729,-89.953211276472,0.0593986826621601,0.0595373128718453,0.062111851075298,0.0755671990151812,0.130823970280679,0.137026655436087,0.175608807865665,0.136525447627906,0.0966975474869968,0.0707374402279302,0.0485844426540019,0.0…
1232,"1960",14544,"2008-06-17","21:31",54,90,358,140.9407,39.1082,4,5,"RS","AKTH04",140.7164,39.1711,91.7437217842939,0.323417738008757,0.23356313738847,0.398937053186899,-68.8389926701729,0.0229679894635991,0.0230114400027465,0.0257129186791387,0.0340969395400819,0.0713815946865857,0.0666758055519392,0.0629264904233503,0.0484952013296161,0.0413482183775795,0.0293209012139804,0.0198814426538921,0…
1233,"1963",14548,"2008-06-18","16:55",85,26,171,140.8638,39.0395,4.2,5,"SS","AKTH04",140.7164,39.1711,92.871,0.386503363730942,0.212114114257934,0.440882351248903,147.299892945085,0.0402776472004014,0.0404365531542935,0.0586303432788859,0.0525837441135566,0.0934580462025609,0.140951182683935,0.109049629802214,0.117133210491303,0.114099302802427,0.0823344927111354,0.0459429906732246,0.03554898066…
1234,"1964",14549,"2008-06-18","18:04",46,78,196,140.93,39.1012,4.4,5,"RS","AKTH04",140.7164,39.1711,92.41025,0.0673356384586992,0.104103878105746,0.123982682836341,95.0677002802112,0.0444911499626611,0.0446138849799028,0.0532128508257169,0.0588215699127454,0.0847393204657673,0.128131914057349,0.117277761745354,0.141203587064918,0.114975288823295,0.0671050400491647,0.0434667447596435,0.0280275928…
1235,"1965",14552,"2008-06-19","11:34",82,117,17,140.9882,39.1953,3.8,5,"ALL","AKTH04",140.7164,39.1711,89.0973843068049,0.232366608559216,0.776648094390246,0.810664235854346,-112.840355471418,0.00326978646091759,0.00327041309928883,0.00355832125587334,0.00395557543727837,0.00630002506423586,0.00758012970535465,0.0105413337865756,0.00816583334387863,0.00478867647476837,0.00311445404204332,0.00262…
1236,"1968",14558,"2008-06-21","01:55",46,97,27,140.9577,39.1725,3.9,5,"RS","AKTH04",140.7164,39.1711,91.4695752584029,0.350991215984537,0.0549028265389864,0.355259277233226,-116.924814720184,0.0154950608904902,0.0155395366726296,0.0208203920232065,0.0259684143143165,0.0450749828064304,0.0564620215720266,0.0356350650623792,0.0234304171537768,0.0147166455416987,0.00652044462901112,0.00436982168972…
1237,"1969",14565,"2008-06-22","11:08",50,108,359,140.8865,38.9373,4,5,"RS","AKTH04",140.7164,39.1711,86.2475384220278,0.2497677484299,0.312384722718548,0.399960176947263,-27.870132631086,0.0106588431126459,0.01069120311284,0.0126711396882838,0.0165631895177227,0.0231642928663924,0.0291626653102901,0.0286899930289291,0.0231867096630807,0.0258851026654329,0.0162353165044603,0.0101877727104603,0.00…
1238,"1970",14568,"2008-06-23","07:58",63,78,340,140.9743,39.1205,3.9,5,"RS","AKTH04",140.7164,39.1711,89.6838177807606,0.293128866467295,0.433490498749869,0.523295848314136,-56.1901314310514,0.00777348641794658,0.00782250476382086,0.00942980069778784,0.0117338653051754,0.0254050267860516,0.0366516000469284,0.0145527033227507,0.00948932941782506,0.00442659322052524,0.00325600519041355,0.002913697…
1240,"1974",14585,"2008-06-26","23:34",52,100,189,140.7842,38.7567,4.5,5,"RS","AKTH04",140.7164,39.1711,82.2345016684134,0.161116294419957,0.0340536718407307,0.164675781138134,164.10712612405,0.0119872694138407,0.0120197712124649,0.012867121978127,0.0137193362084322,0.0170652510089949,0.0190096846896523,0.0504109295292202,0.0418012628038915,0.0133513639752648,0.00668480027525131,0.004305556521519…
1241,"1975",14589,"2008-06-27","22:57",49,91,14,140.765,38.7533,4.5,5,"RS","AKTH04",140.7164,39.1711,82.2220004957039,0.271981531187046,0.199211992885471,0.337134055556912,-18.8265253902396,0.00318086285463552,0.00319456646823947,0.00367060558900027,0.00453531356027342,0.0119681018545131,0.00813156887076535,0.0148645829070311,0.00997000987963402,0.00452973223380809,0.00317429541630895,0.001969413…
1242,"1976",14596,"2008-06-29","15:53",87,31,320,140.7337,38.8853,4.1,5,"SS","AKTH04",140.7164,39.1711,85.3954722191993,0.157264403069569,0.404971123230097,0.434434923921954,37.7528941465993,0.00900753922944552,0.00902404054512168,0.00920861048367233,0.0102556647761128,0.013599647568963,0.0160446047006463,0.0285847075724066,0.0334358652946204,0.0214368467130779,0.00945236796786922,0.0060844386676…
1243,"1980",14605,"2008-07-01","20:17",83,-9,170,140.6573,38.957,4.1,5,"SS","AKTH04",140.7164,39.1711,88.5834828961748,0.707695626020368,0.0358214141580792,0.7086016319489,-157.751352889106,0.0113197511986792,0.0113506937453179,0.0120388602035243,0.0122682666664855,0.0158269765906189,0.0193283700295705,0.0473810569109639,0.0327888966420037,0.0314555871825658,0.0212692830861785,0.014834153329395,0…
1246,"1983",14625,"2008-07-07","15:14",68,47,199,140.8873,39.036,3.8,5,"ALL","AKTH04",140.7164,39.1711,91.2274561617755,0.197713460368465,0.390433610358074,0.437640282090341,116.054472298958,0.0212369740076123,0.0212904859033325,0.0296690580740272,0.0438323982460463,0.101317091746654,0.0769792273538777,0.0338501260558953,0.0244647733895084,0.0222505532515486,0.0216938075957173,0.0123404083806007,…
1247,"1984",14643,"2008-07-12","08:06",89,-4,120,140.8433,39.1733,4.2,5,"SS","AKTH04",140.7164,39.1711,107.012696191188,0.411261468417003,0.209396227021692,0.461500569117125,147.328580499732,0.0500386506612638,0.0501514228312617,0.0523518276280781,0.0713464804317634,0.14411778932526,0.157246776437547,0.109025107658741,0.118795787130689,0.0712988250674582,0.0410826322184935,0.0243231497754711,0.01…
1248,"1987",14666,"2008-07-14","23:56",51,122,222,140.8998,39.1342,4.1,5,"RS","AKTH04",140.7164,39.1711,96.604302144553,0.0489207941204508,0.213813199089245,0.219338387434012,63.0279922700061,0.0629754006974152,0.0630395662421625,0.072714615642249,0.0869409929377391,0.196027580202379,0.120515734242463,0.216846056454804,0.203178636180087,0.109211126356246,0.0666837360980922,0.0469899902319632,0.02…
1253,"1995",14759,"2008-07-29","16:27",62,73,328,140.8613,39.0618,4,20,"RS","AKTH04",140.7164,39.1711,136.151363856065,0.67780891634555,0.470483653157947,0.825093809797635,-12.7794971200635,0.0510173632991749,0.0511348626965987,0.0584945911003744,0.0732040166794145,0.117706700319056,0.187565988388087,0.121672962485509,0.0842991637443694,0.0591838174419326,0.0351549545868004,0.0226766219706552,0.0…
1256,"2002",14861,"2008-08-22","15:02",55,88,18,140.9328,39.1345,4,5,"RS","AKTH04",140.7164,39.1711,93.0044297428908,0.103019336840548,0.242679623818621,0.263640633400494,-94.5678945828643,0.0301885300403978,0.03023453393059,0.032914896627515,0.041273891832489,0.0701770885759733,0.0729557422894182,0.10425400328045,0.0725196141743735,0.061848978972979,0.0406647190694833,0.0265710086372347,0.018385…
1258,"2009",15015,"2008-09-25","15:05",56,80,7,140.8605,38.8748,4.2,5,"RS","AKTH04",140.7164,39.1711,84.5720001094571,0.419820222565581,0.198915598733002,0.464560474743948,-27.5992870319401,0.0145812555014992,0.0146411655273752,0.0157133039173816,0.0187304639024238,0.0295094261550441,0.0292662342640798,0.0436841760709756,0.0356772994493698,0.0276121150222144,0.0169134995196145,0.00922043857959045…
1259,"2012",15113,"2008-10-26","00:29",56,93,175,140.7838,38.7698,4.2,5,"RS","AKTH04",140.7164,39.1711,82.4650475949216,0.0381887168963617,0.0791961065679827,0.0879227012421578,177.988054756345,0.00194560085834685,0.00195472715743144,0.00220684850182336,0.00344517962376419,0.00815817292045223,0.00549755954219688,0.00904547440712758,0.00515286688359014,0.00315322788583382,0.00162347459173219,0.001…
1260,"2013",15156,"2008-11-04","04:06",52,103,23,140.8805,39.049,3.9,5,"RS","AKTH04",140.7164,39.1711,92.6240896228631,0.437658106411896,0.191667634674342,0.477787714670128,-69.9163628626033,0.0167193736724795,0.0166792552591535,0.0249547058487973,0.0275201409880109,0.0529780544565389,0.0468279808661446,0.029139607547117,0.0263669905374125,0.0171454010743406,0.0106808089581267,0.00595938588614632…
1261,"2016",15253,"2008-12-07","07:32",64,82,176,141.1845,38.4693,4,5,"RS","AKTH04",140.7164,39.1711,74.0435120370677,0.516133815491719,0.105031401554782,0.526712170740911,156.627595827677,0.0052530856646356,0.00526263812170284,0.00581824779809179,0.0081151862578748,0.0177847277179045,0.0165180337812949,0.0131822596697228,0.0115425935300521,0.00882388470006266,0.00465828877271472,0.00246521873268…
1262,"2022",16003,"2009-06-27","20:42",53,96,16,140.949,39.1853,4.1,5,"RS","AKTH04",140.7164,39.1711,92.1324854337374,0.241945706756605,0.167571753793582,0.294309391096189,-109.537489490912,0.0122827593805301,0.0123254160578862,0.0145973964116893,0.0205496516758801,0.0367814638778828,0.0440180340315194,0.0376435245958717,0.0199102354581758,0.0119327649771543,0.00854743983541271,0.0055312387898191…
1263,"2026",16503,"2009-10-21","11:58",65,73,3,140.8597,38.874,4,5,"RS","AKTH04",140.7164,39.1711,84.4827545847511,0.38703535493856,0.226202873640594,0.448290202899505,-23.2535206647354,0.00743569422448234,0.00746510572463646,0.0091804487907727,0.0142547374581225,0.0255310076181885,0.0191357699087337,0.014750662595287,0.0212163141709393,0.0164509282412878,0.00979856491533326,0.00572439851862185,0…
1266,"2029",5823,"2002-10-25","05:01",52,110,11,139.9623,39.8165,4.1,14,"RS","AKTH05",140.3219,39.0689,80.6920005578483,0.29195040354137,0.135801066812818,0.321989080366817,148.617376237481,0.0120999878099112,0.012576717934342,0.0159714913517805,0.0200019185329808,0.0417190142261296,0.0492582756498845,0.0217009315468254,0.00690237391916723,0.0040872222890369,0.00234711929820365,0.0015753848101337…
1272,"2036",10629,"2005-11-01","11:01",76,108,27,140.8137,39.067,4.5,5,"RS","AKTH05",140.3219,39.0689,82.9554960454688,0.064699041719668,0.828991528858742,0.831512429804268,-115.763047046962,0.00770812595901235,0.00790425040658505,0.0123812535714281,0.0147574557427763,0.0277076225252186,0.0321412430842368,0.0132467462042571,0.00520570473615245,0.00294452498715837,0.00203227474274518,0.00161885022…
1274,"2038",11562,"2006-07-06","06:12",66,85,34,140.7425,38.3912,4.1,5,"RS","AKTH05",140.3219,39.0689,74.873834789468,0.176158583891038,0.826929378202872,0.845484502053991,-59.9814235479856,0.00573143160126682,0.00616623415789572,0.018456604671499,0.010962741992768,0.0224918132661642,0.0114663789401886,0.0101662692272042,0.00658479395197754,0.00435084733471539,0.00273606605366172,0.00156120475274…
1275,"2040",14413,"2008-05-29","01:42",74,18,168,140.5815,38.9938,4.5,5,"ALL","AKTH05",140.3219,39.0689,89.1665066983591,0.345290789470635,0.0723194972339706,0.352782991332389,121.214431699432,0.0040184689870646,0.00402909465637133,0.00715671793491961,0.00760326131867109,0.0141236350844958,0.0161488481322972,0.00788276377928452,0.00417439461000035,0.00249058246199559,0.00188230728894089,0.0017998…
1277,"2042",14479,"2008-06-14","08:43",51,104,209,140.8807,39.0298,6.9,5,"RS","AKTH05",140.3219,39.0689,83.4436465048832,0.157166570154848,0.021246789666422,0.158596206907252,89.2779740449158,0.075560263598005,0.075716163089528,0.120794614946197,0.133133811257697,0.269236365114373,0.266079043143198,0.173547734067605,0.0693499272962849,0.0749721996542718,0.0515771609823573,0.0446139621979487,0.048…
1284,"2049",14482,"2008-06-14","12:14",50,94,227,140.862,39.0897,4.5,5,"RS","AKTH05",140.3219,39.0689,82.1830013710651,0.510762879507292,0.119841106903887,0.524633786546891,40.4348972261318,0.00227157724940183,0.00227847820924406,0.00282530041234556,0.00402961648547352,0.00651017043094879,0.00759100447701093,0.00583588126678396,0.00217496646410927,0.00168506992436516,0.00153435707056734,0.0016872…
1285,"2050",14483,"2008-06-14","12:27",56,68,11,140.9433,39.1427,4.9,5,"RS","AKTH05",140.3219,39.0689,80.7752132635657,0.513928383510122,0.604417085190672,0.793374058214481,-108.406190243583,0.00542023478827255,0.00545269170685451,0.00936329634263489,0.0100876147824944,0.0166703275912623,0.019150364174083,0.0109419725598267,0.00506816629561422,0.00376302440066498,0.00261060497586287,0.00262387219…
1291,"2060",14501,"2008-06-14","23:42",46,97,213,140.89,38.9952,4.6,5,"RS","AKTH05",140.3219,39.0689,81.5425579756565,0.30241612103557,0.276881189436851,0.410022808299936,67.2615407412844,0.0031216897491583,0.00316449087374257,0.00533556990957854,0.00656016434245362,0.0119760761520625,0.0102078366954022,0.00492763125852574,0.00179962191306952,0.00123252371173945,0.00109816403146342,0.000915683771…
1292,"2061",14505,"2008-06-15","02:31",89,167,34,140.7638,38.8835,4.1,8,"SS","AKTH05",140.3219,39.0689,89.5837739084783,0.959024428949497,0.223798441905053,0.984791144314894,-94.9925248678994,0.00457253459254274,0.00459602488026338,0.00552514775730025,0.00785116014293429,0.018317378633418,0.0136531123191747,0.00626590453805354,0.00263914796477954,0.0015794952991383,0.00123214882218018,0.000853611…
1293,"2062",14506,"2008-06-15","03:29",87,-11,131,140.8597,39.1652,4.3,5,"SS","AKTH05",140.3219,39.0689,81.8835707404558,0.329935905124998,0.301959270257405,0.447255075303832,125.658869152857,0.00340021059935999,0.0034047137985446,0.00503627987705211,0.00698580365455543,0.0179675174412048,0.010089074011028,0.00623073948019013,0.0024856258366858,0.001140348280132,0.000779957038111716,0.00074382219…
1295,"2066",14529,"2008-06-16","20:35",54,99,11,140.9525,39.1877,4.2,5,"RS","AKTH05",140.3219,39.0689,80.2216268108506,0.226190738548831,0.531283118579802,0.577428785473278,-114.077319639343,0.00262459317990427,0.00263147156549335,0.00363107786889788,0.00616924080256234,0.00909493202283557,0.00811642281426984,0.00420411370683525,0.0013114998177659,0.000750180070383105,0.000561885888771021,0.00041…
1296,"2067",14530,"2008-06-16","23:14",80,43,348,140.8408,38.9967,5.1,5,"ALL","AKTH05",140.3219,39.0689,82.4979599523747,0.512381737644938,0.655614861531648,0.832085267105006,-69.7484359700075,0.00882499813031142,0.00879881679318305,0.0133481364991522,0.017568733022048,0.0297764253059362,0.0319268547307748,0.0124992178955325,0.00541462691327851,0.00381900147289838,0.00347353458022228,0.0024661484…
1299,"2070",14536,"2008-06-17","04:05",50,89,13,140.942,39.1357,4.5,5,"RS","AKTH05",140.3219,39.0689,80.7190177980557,0.315939845878413,0.451747089306066,0.55126528904891,-110.113817138359,0.00397280911195089,0.00397293022214083,0.00490389064519184,0.0068031564159587,0.0148222237198067,0.0142034961189138,0.006151211453852,0.00322974978132982,0.00218491316074575,0.00172537213377289,0.0016242980760…
1300,"2072",14539,"2008-06-17","09:19",81,164,244,140.5765,38.9158,3.6,5,"SS","AKTH05",140.3219,39.0689,86.8320408423338,0.53750500645181,0.119119441959472,0.550546159203292,64.0442637418471,0.00282029389603282,0.00283633576644233,0.00495320492610592,0.00559809577624392,0.00967076708436306,0.00956029266288433,0.00409042555487812,0.00206537907416532,0.00121572522388902,0.00116830393305852,0.000814…
1302,"2074",14548,"2008-06-18","16:55",85,26,171,140.8638,39.0395,4.2,5,"SS","AKTH05",140.3219,39.0689,81.9861185856808,0.763538123688381,0.315857314826547,0.826290693191573,102.526491168457,0.00472553570296533,0.00476138330215075,0.00652422822562179,0.0101972771365693,0.0152092001762091,0.0130490407310269,0.00871313551484194,0.00361283750257329,0.00342180220936278,0.00309362228463657,0.002072309…
1306,"2079",14605,"2008-07-01","20:17",83,-9,170,140.6573,38.957,4.1,5,"SS","AKTH05",140.3219,39.0689,85.4395706569685,0.423142252068903,0.255809394943859,0.494457088155773,122.676155049872,0.0020310991113188,0.00204548875577452,0.00299339096677998,0.00448481089567888,0.00911341637367678,0.00837971610795974,0.00351820039224601,0.00206341076860619,0.00136773269318241,0.00150656681232529,0.00129774…
1311,"2085",14759,"2008-07-29","16:27",62,73,328,140.8613,39.0618,4,20,"RS","AKTH05",140.3219,39.0689,102.900890888228,0.341334061978977,0.00873993028597042,0.341445937519356,-57.002627769966,0.00319115747652791,0.00319076363587151,0.0049129694126872,0.007525247554732,0.0111849527491179,0.0104485451379606,0.00704035316585752,0.00300722951235851,0.0019614709352932,0.00122909594092569,0.00107770847…
1313,"2087",14861,"2008-08-22","15:02",55,88,18,140.9328,39.1345,4,5,"RS","AKTH05",140.3219,39.0689,80.7835549000594,0.356554774068086,0.567139907988826,0.669909682079844,-115.41406153912,0.00250758727664662,0.00251412740329523,0.0030869922967186,0.0042763446774085,0.00706533905626616,0.00834078366222263,0.00526153892411716,0.00199813807330725,0.00157099438573153,0.00118001681343954,0.00111237142…
1317,"2095",5823,"2002-10-25","05:01",52,110,11,139.9623,39.8165,4.1,14,"RS","AKTH06",140.4986,38.9772,75.425602636681,0.37096030809479,0.0259919302529605,0.371869776427255,142.573502629651,0.00389534128286598,0.00400896159871855,0.00478006967522441,0.00775626636984574,0.0112145236635356,0.0095981452114458,0.0149674483463281,0.00878811291347579,0.00468655095352648,0.00219613049475663,0.0018563612…
1333,"2116",9963,"2005-06-02","06:56",51,119,207,140.3578,39.2917,3.6,5,"RS","AKTH06",140.4986,38.9772,83.9415075425913,0.448849836581085,0.431844579571448,0.62286107335754,-46.063599316633,0.00343385622587784,0.00362225929497047,0.00614962013786218,0.00912176435784218,0.013324403551379,0.0104090258910236,0.013039050578934,0.00724824449090951,0.00399510840904224,0.00226180191440365,0.001479912581…
1336,"2120",11045,"2006-02-13","17:23",57,82,355,139.9308,38.4172,4.5,8,"RS","AKTH06",140.4986,38.9772,79.399000469124,0.481893467265989,0.0896524055156927,0.490162082997438,43.4334841462813,0.0012162659577576,0.00124143707049532,0.00160564865397135,0.00202176380915279,0.0032417214285006,0.0034953200883467,0.00410506747934793,0.00472231916011614,0.00354212853521721,0.00237436394009006,0.002174006…
1338,"2122",11381,"2006-05-14","19:46",88,169,51,140.615,38.9897,3.9,11,"SS","AKTH06",140.4986,38.9772,134.906615811669,0.433602046095808,0.449827316840053,0.624784242242066,-147.911795562552,0.0145861491148281,0.0150920518154425,0.0198030929402455,0.0287368777531589,0.037557573017968,0.0378274690007143,0.0293749285956579,0.0216302650469198,0.0107409719206411,0.00608859962060243,0.004753500152519…
1339,"2124",11562,"2006-07-06","06:11",66,85,34,140.7425,38.3912,4.1,5,"RS","AKTH06",140.4986,38.9772,77.8610083093312,0.239475506316618,0.723095142594265,0.761718519775527,-52.1684395919062,0.0113563465648068,0.0116745631095986,0.0122673936514648,0.0200231712772977,0.0259757718268389,0.0285102858631758,0.0435935434210159,0.0241918854163953,0.0164189963761492,0.00979759271453963,0.005853362175707…
1340,"2125",12467,"2007-01-28","06:25",65,118,237,139.5397,38.9897,4,14,"RS","AKTH06",140.4986,38.9772,82.6311031164821,0.398065921504017,0.306100759873812,0.502149532567907,-146.407925579579,0.00405037508510014,0.00421409236609735,0.00591387357998123,0.00701659963942649,0.0130153210947713,0.0119259697718886,0.0100592489282252,0.00554077790206393,0.0028948655650997,0.00148029436261846,0.000904957…
1342,"2129",12777,"2007-04-05","20:40",65,91,353,141.1492,38.2028,4.2,8,"RS","AKTH06",140.4986,38.9772,73.9934500604824,0.12416846780445,0.485366518422101,0.50099747065439,-26.1901015871223,0.00179405422994959,0.00181334201958704,0.00186443787775297,0.00248412680835742,0.00362282892916572,0.003621869462032,0.00663893261601592,0.00683732162034228,0.00488348065420556,0.00281476876492546,0.001897529…
1348,"2137",14479,"2008-06-14","08:43",51,104,209,140.8807,39.0298,6.9,5,"RS","AKTH06",140.4986,38.9772,89.7799550195446,0.0919763017714757,0.178580378487436,0.200874567002081,84.4216505537842,0.185845464028585,0.186397076157326,0.220233105594958,0.288130529448026,0.398996463142219,0.490533452478014,0.492207020470046,0.68176338490711,0.397849011937946,0.202937989297224,0.179670274948306,0.1592582…
1349,"2138",14480,"2008-06-14","09:20",72,111,16,140.6778,38.8815,5.5,5,"RS","AKTH06",140.4986,38.9772,95.4608761966583,0.409425602183955,0.657031026430624,0.774157021163131,-80.7712475000732,0.130490933018352,0.130785054191983,0.179616882280035,0.25495196174966,0.3153809991106,0.315560667384261,0.369620715328565,0.398569303634889,0.170979473329403,0.149523529920879,0.103678828697087,0.0969730694…
1357,"2153",14484,"2008-06-14","13:10",47,88,40,140.864,39.0992,4.4,5,"RS","AKTH06",140.4986,38.9772,84.7668144852062,0.378029697960415,0.158566398185129,0.409938721241904,-153.356510262137,0.00564741211883815,0.00566835946284284,0.00661933096468216,0.00848577434415976,0.0101567231526708,0.0102749890997509,0.0265424146226375,0.0110939936902812,0.00681863408902399,0.00322713617624048,0.00196553535…
1358,"2156",14492,"2008-06-14","17:34",55,77,359,140.9248,39.1472,4.3,5,"RS","AKTH06",140.4986,38.9772,83.1989308500663,0.465089917957951,0.524956711494581,0.701347403737505,-115.468173277641,0.0036063262026611,0.0036261188756024,0.00413674627575828,0.00683675885270206,0.00911671124912926,0.00735172736436819,0.0165480380710222,0.00836197639078227,0.00653363817179984,0.00408358080855516,0.00238785…
1360,"2164",14498,"2008-06-14","21:48",55,81,21,140.9058,39.1335,4.6,5,"RS","AKTH06",140.4986,38.9772,83.6655201892285,0.432033406708561,0.424963107635411,0.606008669379697,-136.782566789546,0.0172695131662708,0.0173136330964936,0.0186053979264083,0.0235537572162065,0.0299310479602703,0.0311485097235807,0.0485291398749246,0.0763193946516873,0.0425994421442347,0.0199207072414611,0.0111844990947293…
1361,"2166",14499,"2008-06-14","23:04",49,116,198,140.7553,38.9083,4,5,"RS","AKTH06",140.4986,38.9772,89.2914713058602,0.328276998555759,0.10337613570539,0.344169163659612,90.0653360764101,0.00432515169676163,0.00434233353394232,0.00662255765546817,0.0146483558121722,0.0137944973812024,0.00814605441057203,0.0101765910942712,0.00933191740212053,0.00783136743742751,0.00517897087074257,0.00344098627…
1362,"2167",14500,"2008-06-14","23:22",50,77,4,140.924,39.153,4.2,5,"RS","AKTH06",140.4986,38.9772,83.1228646473287,0.506242433717886,0.392278453245162,0.640440306802301,-121.489297382564,0.00466206310017357,0.0046774726423572,0.00525547084284558,0.00851370110586459,0.0150594766841348,0.0100833803855652,0.015820184954671,0.0158089255485627,0.0087604421121311,0.00547187229748648,0.0032407691062462…
1364,"2172",14505,"2008-06-15","02:31",89,167,34,140.7638,38.8835,4.1,8,"SS","AKTH06",140.4986,38.9772,99.7296284426796,0.908301885267896,0.157030452392434,0.921775936852219,-98.5340707566099,0.0125147166168475,0.0125880014299332,0.0156103168449587,0.0240140601731569,0.0569941246972001,0.0274486030245621,0.0286998692157299,0.0154918631868475,0.0112368520769831,0.00812605140889473,0.00577677259895…
1365,"2173",14506,"2008-06-15","03:29",87,-11,131,140.8597,39.1652,4.3,5,"SS","AKTH06",140.4986,38.9772,83.8497639226846,0.85739427893364,0.238497706435181,0.889947248730496,104.475550634668,0.00818124076653413,0.00817941396433754,0.0103781749840711,0.0159104910357914,0.0246103982901537,0.0251886199701373,0.0163116385136503,0.0143698460325781,0.010766844430937,0.00603690716344056,0.00449118767142…
1369,"2189",14529,"2008-06-16","20:35",54,99,11,140.9525,39.1877,4.2,5,"RS","AKTH06",140.4986,38.9772,82.3310269818669,0.410202549770778,0.372601009688917,0.5541639146134,-131.443523517676,0.00440213048875201,0.0044208236155721,0.0054642672592032,0.00960307917649334,0.0138553553545191,0.0160760893876589,0.00917943998291835,0.00416003586523001,0.00225712173132067,0.00186200216970873,0.001273943012…
1370,"2190",14530,"2008-06-16","23:14",80,43,348,140.8408,38.9967,5.1,5,"ALL","AKTH06",140.4986,38.9772,86.5133449730304,0.703172762897357,0.659472613162784,0.964031151982369,-85.5783865338879,0.0115963541253275,0.0116573976512771,0.014853468180866,0.0237638325612684,0.0357970438863323,0.0288155748511113,0.0257002719829966,0.035013267842348,0.0238076159243214,0.0219154143469842,0.0171656172624232…
1372,"2193",14535,"2008-06-17","03:23",46,97,15,140.9333,39.0915,4.1,5,"RS","AKTH06",140.4986,38.9772,83.4758795438533,0.407199362549072,0.18228669056399,0.446138721046652,-123.275024801405,0.00636922419137527,0.00636007911900473,0.00737091557338707,0.00885554071471641,0.0123969682180765,0.0114736055361861,0.0228664460727941,0.0209701745343237,0.0109074485559181,0.00595887297229938,0.004211246404…
1373,"2194",14536,"2008-06-17","04:05",50,89,13,140.942,39.1357,4.5,5,"RS","AKTH06",140.4986,38.9772,83.0959144092148,0.462438720188985,0.331724103438076,0.569113741471616,-127.111848854524,0.0102767547406757,0.0102934809952707,0.0116541508485175,0.0187002718162063,0.0268536515207895,0.0189646776930166,0.0393441018197137,0.0298514612707653,0.0193687558712479,0.0104541311403674,0.00655599512126115…
1374,"2196",14538,"2008-06-17","06:39",53,92,181,140.8013,38.787,4,5,"RS","AKTH06",140.4986,38.9772,84.8201922853135,0.483602161384015,0.089022252999178,0.491727579076404,127.691093632069,0.00195574581170458,0.00195517950071087,0.00260221424944219,0.00518428429775991,0.0057870438567545,0.00306921685450865,0.00452456199095559,0.00469231468680437,0.00255923893765315,0.00165217745414952,0.0010359702…
1376,"2201",14544,"2008-06-17","21:31",54,90,358,140.9407,39.1082,4,5,"RS","AKTH06",140.4986,38.9772,83.2212868727514,0.269831774752379,0.497226352137039,0.565723635643346,-108.279797203842,0.00327859823705193,0.00329964413990357,0.00472769999048163,0.00901765890905173,0.00970379150126382,0.00561098398144211,0.00693567380288318,0.00853882427503927,0.00370498182451682,0.00212685308378365,0.0016985…
1377,"2203",14548,"2008-06-18","16:55",85,26,171,140.8638,39.0395,4.2,5,"SS","AKTH06",140.4986,38.9772,85.0076865528979,0.886860223158957,0.420819633215098,0.981636500503544,87.7383253095873,0.00896748554501205,0.00897133652250321,0.013114024736899,0.0182379176442926,0.0238064164669948,0.0232124275335433,0.0236633898670499,0.0189479075361898,0.0153565150343429,0.0113463920256617,0.008150380261067…
1378,"2204",14549,"2008-06-18","18:04",46,78,196,140.93,39.1012,4.4,5,"RS","AKTH06",140.4986,38.9772,83.5318954185828,0.496776308219585,0.0563047203587989,0.499956920087084,54.231245376965,0.00769942183803433,0.00769620568527115,0.00949170799171572,0.0133878289875543,0.0169859535204827,0.0181596132117399,0.020849041536723,0.0165747892897617,0.00871640945917526,0.00492816674230895,0.00294672748655…
1382,"2211",14583,"2008-06-26","15:51",52,90,14,140.97,39.0823,4.4,5,"RS","AKTH06",140.4986,38.9772,82.9777160272415,0.396774145984037,0.411821344994285,0.571862346298708,-119.330868365754,0.00182651352308161,0.00182939036293515,0.00193942559021995,0.00317753708554283,0.00315912528874687,0.00358415917057265,0.00504321798458088,0.00557027274197593,0.00391787704375724,0.00326539639707035,0.00311240…
1384,"2214",14589,"2008-06-27","22:57",49,91,14,140.765,38.7533,4.5,5,"RS","AKTH06",140.4986,38.9772,84.862190318815,0.4470185418717,0.271427233769855,0.522970668402212,-57.4349770182874,0.00317441411917223,0.00317598356891216,0.00397326210688396,0.00667750039910145,0.00738990718074321,0.00528004469678051,0.00751286533753933,0.00722813263436692,0.00768317869634698,0.00552053937219906,0.0049148134…
1385,"2216",14592,"2008-06-28","09:50",63,146,235,140.7768,38.7535,4,5,"ALL","AKTH06",140.4986,38.9772,84.6028158989896,0.597334449608914,0.160342591778965,0.618480550565643,81.466935941276,0.00135528493314137,0.00136284503521127,0.00173824832518257,0.00279256394734301,0.00441337052376072,0.00297834937507338,0.00469976539308081,0.00310440971200645,0.0018443471636327,0.00149453237502571,0.00112180…
1386,"2217",14596,"2008-06-29","15:53",87,31,320,140.7337,38.8853,4.1,5,"SS","AKTH06",140.4986,38.9772,89.8659428365663,0.598056314346768,0.166432907623625,0.620782786383526,-23.7008242931668,0.0135622777954148,0.0137717956345569,0.0221980961345788,0.0317557497785834,0.0567143356216045,0.0310888282185096,0.018430393403289,0.0210163856074255,0.0122849749694495,0.0065604767463958,0.0054086981686908…
1387,"2218",14605,"2008-07-01","20:17",83,-9,170,140.6573,38.957,4.1,5,"SS","AKTH06",140.4986,38.9772,100.299379895429,0.810350671020614,0.0826334663671424,0.814552944741721,107.643662637698,0.042637573336202,0.0426464684118158,0.0545069501439954,0.0815021288065533,0.0854724846953685,0.0775757862222485,0.119398226536243,0.0950848459534957,0.0481609125744104,0.0469341525970162,0.0301095217829842,0…
1391,"2223",14643,"2008-07-12","08:06",89,-4,120,140.8433,39.1733,4.2,5,"SS","AKTH06",140.4986,38.9772,83.9716821998487,0.685555346162181,0.144389166784619,0.700595720894943,113.222314519905,0.00771523073666627,0.0077462146058575,0.00891954772283887,0.0120536356714478,0.0176521458185683,0.0169990831223334,0.0244960356792686,0.0163017272704459,0.00658360105185604,0.0037962197196685,0.0027602899394…
1392,"2224",14666,"2008-07-14","23:56",51,122,222,140.8998,39.1342,4.1,5,"RS","AKTH06",140.4986,38.9772,83.6364945036415,0.611215124739774,0.37590987263263,0.717559865832349,20.8484545482162,0.0113931482918463,0.0114175612106964,0.0127107096576076,0.0160574804997546,0.0245301789638804,0.028128675262088,0.0293682682499326,0.0242558755768577,0.0148024528372834,0.0101058299609681,0.00607091717617692…
1399,"2236",14861,"2008-08-22","15:02",55,88,18,140.9328,39.1345,4,5,"RS","AKTH06",140.4986,38.9772,83.1419756599745,0.441058352506678,0.425470955696022,0.612827875065088,-132.673053314874,0.00526649357732448,0.00528603592496305,0.00588024294055951,0.00735041307682772,0.00861822261838252,0.00741666913647899,0.0136661781416752,0.0164899956640382,0.0100274872326022,0.00561585212946352,0.00376621709…
1401,"2245",15113,"2008-10-26","00:29",56,93,175,140.7838,38.7698,4.2,5,"RS","AKTH06",140.4986,38.9772,84.8351202880069,0.477610297847681,0.151687248238859,0.501119364910625,137.885267443967,0.00176906395588175,0.00178091226061252,0.00240409497108579,0.00380950814672971,0.00553622505774467,0.00384044589728849,0.00447728524889804,0.0041562764152544,0.00197279087589131,0.00180642861469807,0.0013382…
1403,"2247",15156,"2008-11-04","04:06",52,103,23,140.8805,39.049,3.9,5,"RS","AKTH06",140.4986,38.9772,84.742312908451,0.372954784219994,0.264134574166672,0.457014599704202,-126.259744416211,0.00158513459365443,0.0015853102535466,0.00244406495617445,0.00394704105375153,0.0054946192970942,0.00330735207832489,0.00338694768781568,0.00281824939279688,0.00146547339109245,0.000928493008589725,0.00061324…
1404,"2249",15180,"2008-11-12","13:39",61,82,351,140.7953,38.896,3.8,5,"RS","AKTH06",140.4986,38.9772,87.1340186636967,0.264988432628075,0.508869953578515,0.573731208042306,-61.9477299720045,0.00397000825439948,0.00399096029296208,0.00583036952774007,0.00873274937233401,0.0118843159247809,0.00839111766572249,0.0111885488067041,0.00979425344270813,0.00582317424176883,0.0030522293704766,0.002148269…
1415,"2265",5823,"2002-10-25","05:01",52,110,11,139.9623,39.8165,4.1,14,"RS","AKTH07",140.8431,40.4536,75.5998626799263,0.579629960804719,0.389682828697154,0.698443697404376,35.2931853041953,0.00233118856380174,0.00238966514809084,0.00267676386706037,0.00498571630961891,0.00669071159145274,0.00752284805642118,0.00393927810645555,0.00407007082862203,0.0041299762178492,0.00330702547616434,0.0029728…
1417,"2267",6468,"2003-05-16","18:01",56,74,6,140.0708,41.3372,4.3,5,"RS","AKTH07",140.8431,40.4536,68.3052012602341,0.584586096465792,0.427268428159128,0.724085087460503,140.246620027403,0.00111153609927883,0.00112282465995364,0.00117520659885826,0.00139562656896464,0.00184471263615773,0.00224478031219093,0.0025439019792437,0.00290650007569241,0.00265172484997973,0.00191581794020204,0.0017471145…
1422,"2274",9021,"2004-11-06","04:23",59,98,191,139.5025,40.8118,3.9,11,"RS","AKTH07",140.8431,40.4536,69.3748266084331,0.21979697394088,0.914377128471225,0.940423438045252,-82.2569356454232,0.00124502522866005,0.00125896875259079,0.00136618153991335,0.00187503912759174,0.00285778179712867,0.00225988697504986,0.00282473433972117,0.00323383561734359,0.00354024055114903,0.00225056794165384,0.001860…
1440,"2300",5823,"2002-10-25","05:00",52,110,11,139.9623,39.8165,4.1,14,"RS","AKTH08",140.2375,40.3161,90.2532020429611,0.423596350889537,0.156975261685089,0.45174672247625,11.3680903605198,0.00905380832467752,0.00934775592321494,0.012918631235545,0.0241113541718419,0.0238841295424388,0.0298472157495469,0.0224713185193927,0.0105497619973154,0.00442933831401486,0.00352641551578937,0.00284653943587…
1442,"2304",9021,"2004-11-06","04:23",59,98,191,139.5025,40.8118,3.9,11,"RS","AKTH08",140.2375,40.3161,80.7850957662429,0.405665679710027,0.640828019460854,0.75843601854126,-59.8706286431108,0.00516524342698386,0.00544133482244936,0.00757840401139976,0.014719624044112,0.014500781323777,0.0214972983418847,0.0132502615823236,0.00824666609000268,0.00414651807544595,0.00288443136857163,0.002073348144…
1443,"2305",10537,"2005-10-07","16:36",49,87,17,139.1603,40.3227,3.8,11,"RS","AKTH08",140.2375,40.3161,78.4722508336307,0.30121523445238,0.235352419135286,0.382258261727636,73.2423988996641,0.00243273397435889,0.00249560281695626,0.00291155821167979,0.00551339309318681,0.00721564665986355,0.0102425985472438,0.00654740976188294,0.00433700597186584,0.00334150396677903,0.00179525060089114,0.00123415…
1445,"2308",12599,"2007-03-07","21:59",47,87,181,140.3048,40.0895,4,11,"RS","AKTH08",140.2375,40.3161,106.616400670737,0.223632903058561,0.276185847289894,0.355373462112236,166.780256141369,0.0473981505124409,0.0488425534959015,0.0585297124544449,0.101643247881992,0.104642509096447,0.160263980669394,0.135222537766454,0.087589369902974,0.0414455321476272,0.0223172976186634,0.0143054342611471,0.010…
1454,"2319",3464,"2000-08-27","16:55",46,101,205,139.4318,39.7187,3.8,8,"RS","AKTH09",140.4631,40.2728,72.7497519682974,0.441536166117207,0.298428233943667,0.532929260600521,-150.327334706256,0.00227892646875673,0.00231587158322736,0.00241268507891105,0.00308389679950546,0.00444065141167374,0.00364236037755739,0.00394124345099361,0.00550956496376983,0.00522634364541789,0.00505345068245451,0.00386…
1458,"2323",5823,"2002-10-25","05:00",52,110,11,139.9623,39.8165,4.1,14,"RS","AKTH09",140.4631,40.2728,88.473914193159,0.537102874366417,0.111237470360488,0.548500932054694,28.7213346339802,0.00241872082307984,0.00249181983297348,0.0032009106829151,0.00470496733357417,0.0076231547439364,0.00694317737062795,0.00524420472521811,0.00381657162909332,0.00465065665363505,0.00366756835246461,0.003083265…
1462,"2328",9021,"2004-11-06","04:23",59,98,191,139.5025,40.8118,3.9,11,"RS","AKTH09",140.4631,40.2728,75.9576324470242,0.366937664317064,0.752327947227168,0.837042764542832,-65.0951637852454,0.00131138979712365,0.00135012921603823,0.00160476088561505,0.0023187870320493,0.00411121515369848,0.00428136652950901,0.00217420969549857,0.00245391703608741,0.00275545884200799,0.00265213793758922,0.001981…
1465,"2334",14479,"2008-06-14","08:43",51,104,209,140.8807,39.0298,6.9,5,"RS","AKTH09",140.4631,40.2728,65.5382788357798,0.455624571937031,0.317269546822684,0.555206012119713,132.338820015307,0.0293049673605005,0.0293350743138653,0.0299059184443481,0.0312720466231425,0.0423290745705597,0.0351608668408502,0.0423319223518139,0.0623221677575484,0.0786464404026018,0.0726647902013073,0.075887101222803…
1469,"2338",14530,"2008-06-16","23:15",80,43,348,140.8408,38.9967,5.1,5,"ALL","AKTH09",140.4631,40.2728,60.8236252296191,0.317881851113914,0.0432614978924452,0.320812138902982,-0.639394994384759,0.00236183973630727,0.00236379936119798,0.00252488672221151,0.00278720482742119,0.00473337475697837,0.00419417878493514,0.00546618646315692,0.00682179900979207,0.00941006015921259,0.00703857097215053,0.00…
1479,"2348",5823,"2002-10-25","05:01",52,110,11,139.9623,39.8165,4.1,14,"RS","AKTH10",140.5847,40.2975,85.3016128678105,0.548359905463885,0.166997976796813,0.573225008329704,33.4490161110499,0.00284533235668524,0.00291723752889613,0.00335926715966444,0.00518274684602673,0.00712117953151021,0.00960248497004812,0.00769344735732948,0.0059742388444052,0.00637682861460146,0.00267902191480398,0.0017454…
1483,"2353",12599,"2007-03-07","21:59",47,87,181,140.3048,40.0895,4,11,"RS","AKTH10",140.5847,40.2975,100.312314717632,0.494181029380831,0.186310119512667,0.528134784342712,-135.151840234551,0.0092213960439838,0.009483049541155,0.0112218966311404,0.0160330943675886,0.0270197155055341,0.0310555647187424,0.0222091389297289,0.00885115481731056,0.00717579511552553,0.00554940549608695,0.00460721097302…
1492,"2362",3464,"2000-08-27","16:54",46,101,205,139.4318,39.7187,3.8,8,"RS","AKTH11",139.7653,39.9522,91.7830094959614,0.445359120532781,0.14722763331241,0.469063665457586,-157.60113527428,0.00346917414235723,0.00359043688706542,0.00418929979829565,0.00859847998543929,0.0117053254973965,0.0107716960688649,0.00757876915468468,0.00699125951528049,0.00470836713946566,0.00372918770511756,0.003668586…
1493,"2364",5823,"2002-10-25","05:00",52,110,11,139.9623,39.8165,4.1,14,"RS","AKTH11",139.7653,39.9522,116.931251925271,0.442296835979126,0.366800427791406,0.574603380554886,-59.3780988641271,0.0592224916733499,0.0605244391382522,0.0687118868537315,0.0854304109085283,0.1219246488615,0.224613187502426,0.116275814123144,0.044940111170312,0.0291975427561978,0.0238919276116432,0.0175673242128675,0.01…
1495,"2369",5823,"2002-10-25","05:00",52,110,11,139.9623,39.8165,4.1,14,"RS","AKTH12",140.2256,39.9128,113.840632105617,0.202813123891583,0.689453910163459,0.718665330638918,53.5668878814341,0.0216744466596036,0.0221470170451914,0.0249075655976252,0.0284280460109379,0.0337972293538982,0.0491487166973869,0.0724283258124886,0.0369764411483853,0.0210737148837124,0.0177047576656672,0.0136223856941433…
1502,"2379",12599,"2007-03-07","21:59",47,87,181,140.3048,40.0895,4,11,"RS","AKTH12",140.2256,39.9128,112.778641955324,0.211582281539456,0.418073099699199,0.468563953536268,17.404554081365,0.0819089630138241,0.0833223169024962,0.0927074861863917,0.12343734848092,0.205782894332838,0.265111495035579,0.322755565714985,0.134682827413149,0.0496539298545442,0.0316353871479393,0.0225918843835569,0.01696…
1505,"2384",14479,"2008-06-14","08:43",51,104,209,140.8807,39.0298,6.9,5,"RS","AKTH12",140.2256,39.9128,71.9105860954111,0.433412075618371,0.276801738916573,0.514261830159563,113.499420732666,0.0784618309243418,0.0786640757906683,0.085479054416857,0.0948094421458116,0.132859266895463,0.240166613208414,0.392919264989641,0.192883953453884,0.102694076265382,0.0819387674913407,0.0816120579326364,0.06…
1512,"2391",14484,"2008-06-14","13:11",47,88,40,140.864,39.0992,4.4,5,"RS","AKTH12",140.2256,39.9128,70.7513533484537,0.251294819963179,0.639387215599453,0.686997160119565,-71.3453041907603,0.000981270005655936,0.000984019390052859,0.00108291868115755,0.00127282925877747,0.00168736630581507,0.0027340318908162,0.00401736560447266,0.00233230236461742,0.00191637556861905,0.000936185074010476,0.00056…
1517,"2398",14514,"2008-06-15","12:30",50,91,18,140.9595,39.1678,4.2,5,"RS","AKTH12",140.2256,39.9128,71.0389000217612,0.411590444825288,0.6203087969722,0.744439183461333,-55.2059052055708,0.00221442967826933,0.00222341545825336,0.00240045608166448,0.00287099203586496,0.00444735403357997,0.00717683172437532,0.00887772480650307,0.00445012556452062,0.00392555930792034,0.00213476056034395,0.00132924…
1518,"2399",14529,"2008-06-16","20:35",54,99,11,140.9525,39.1877,4.2,5,"RS","AKTH12",140.2256,39.9128,71.4223010887276,0.414632107514062,0.636732760680959,0.759834451118103,-48.6624892033454,0.00159625984726798,0.00159844904204044,0.0017151457314176,0.00196149228904933,0.00260374897983657,0.0038810983303699,0.0068826298636495,0.00316444833580831,0.00184421601229357,0.0010850372800047,0.0009259634…
1529,"2410",14759,"2008-07-29","16:28",62,73,328,140.8613,39.0618,4,20,"RS","AKTH12",140.2256,39.9128,75.6022106072479,0.0920482389660271,0.0510983258526985,0.105280184278407,1.9175035615055,0.00281275513509441,0.00282958830927752,0.00311970686122911,0.00372326565933724,0.00533467434807412,0.00814784829264758,0.0116536006452941,0.0036587639825493,0.00232233206927864,0.00136358979902315,0.00141161…
1536,"2417",5823,"2002-10-25","05:00",52,110,11,139.9623,39.8165,4.1,14,"RS","AKTH13",140.4106,39.9792,99.0411725733226,0.302817038148412,0.328668168222769,0.446901469449237,53.6548224792704,0.0141857011458722,0.0146857079162021,0.0182611939368706,0.0227870427655718,0.030264509495447,0.0683235914820057,0.0240596465684764,0.00784270889935359,0.00477519511433826,0.00292288363093709,0.00243770698813…
1537,"2419",9021,"2004-11-06","04:23",59,98,191,139.5025,40.8118,3.9,11,"RS","AKTH13",140.4106,39.9792,69.3599855428288,0.34045996264018,0.730967193197385,0.806365936589472,-51.1719227491683,0.00602275067722382,0.00615875556748277,0.00689303343238664,0.01006678773989,0.0113223566451512,0.0189104536169813,0.0140867016011556,0.00452151976883879,0.00254758812408914,0.00145942212878934,0.001056225754…
1541,"2424",12599,"2007-03-07","21:59",47,87,181,140.3048,40.0895,4,11,"RS","AKTH13",140.4106,39.9792,122.579544596835,0.454537110103288,0.628502987108653,0.775641662925316,-37.2392901422768,0.152082691322846,0.156556108791704,0.193445992463013,0.277695292001863,0.277045892227263,0.457173485123536,0.43480447421801,0.152887685246393,0.0661228244178967,0.0421797403974941,0.0296668044959345,0.021391…
1549,"2434",14492,"2008-06-14","17:34",55,77,359,140.9248,39.1472,4.3,5,"RS","AKTH13",140.4106,39.9792,71.3800037463058,0.327157956494239,0.381657899500949,0.502687856178128,-24.332226904996,0.00891408032272539,0.00892331039469097,0.0100157464524617,0.0112070346479343,0.0144278824156562,0.033310439804962,0.0303207371282428,0.00680337392475234,0.00349980452311268,0.00222285110612474,0.001557924722…
1551,"2436",14500,"2008-06-14","23:22",50,77,4,140.924,39.153,4.2,5,"RS","AKTH13",140.4106,39.9792,71.4664008018214,0.404523820098603,0.369591078516768,0.547938943994999,-29.4638672905751,0.00852348657533993,0.00855810799184025,0.00967402875228309,0.0118503416828377,0.0150689957196888,0.0232951490229189,0.0292146902430952,0.00707593640516928,0.0035697525012247,0.00219698653614445,0.00160955630532…
1553,"2438",14506,"2008-06-15","03:29",87,-11,131,140.8597,39.1652,4.3,5,"SS","AKTH13",140.4106,39.9792,72.0618294243355,0.518536190912763,0.264602500865082,0.582146257181452,-153.855425393022,0.00425018068321807,0.00425796500690177,0.00494188186119417,0.00626620799606907,0.00893383005099157,0.022619930172306,0.0113579955758047,0.00366536065756155,0.00177386730056112,0.0013154909919874,0.00100746…
1554,"2439",14507,"2008-06-15","03:48",51,94,15,140.9462,39.1542,4.2,5,"RS","AKTH13",140.4106,39.9792,71.3336512437659,0.412253973596619,0.545094403374753,0.683433425679986,-41.531170515063,0.00600366674957896,0.00601722906328154,0.00700967671508465,0.0087318607455685,0.0133590537838576,0.0336987630336783,0.00696522949227087,0.00356571571357,0.00228757562935086,0.00188596975055275,0.0013667732986…
1555,"2440",14514,"2008-06-15","12:30",50,91,18,140.9595,39.1678,4.2,5,"RS","AKTH13",140.4106,39.9792,71.4803504513708,0.430875552375305,0.548556272636137,0.697544067341395,-45.5042471646303,0.00453832318373207,0.00454713832866342,0.00538260023408761,0.00745094701296419,0.0103249263435629,0.0168245641845487,0.00960446380596023,0.00552484924500207,0.00347098983576731,0.00256339999219786,0.00162833…
1556,"2441",14520,"2008-06-16","02:36",49,85,18,140.9322,39.144,4.2,5,"RS","AKTH13",140.4106,39.9792,71.2400540093133,0.424491117392981,0.506724135258831,0.66103105675857,-43.662848531559,0.00701808758851013,0.00704267356903612,0.00784192656175764,0.00976118480001275,0.0134022803097085,0.026396325369263,0.0168125869811876,0.00463491553321093,0.00230690755341431,0.00151567067663131,0.0010975778377…
1559,"2444",14535,"2008-06-17","03:23",46,97,15,140.9333,39.0915,4.1,5,"RS","AKTH13",140.4106,39.9792,70.2450762409145,0.450527723096845,0.482409550372071,0.660071362482127,-39.3305081157074,0.00460757135376111,0.00463985047172859,0.00515599366271915,0.00611912693772567,0.00899608325328306,0.0185566976587969,0.0126240305370353,0.00294290848991266,0.00162871257746725,0.00111711728121984,0.00085529…
1561,"2447",14548,"2008-06-18","16:55",85,26,171,140.8638,39.0395,4.2,5,"SS","AKTH13",140.4106,39.9792,69.5921194330601,0.940909644817428,0.132590130007467,0.950205821012403,168.650282759281,0.0124944845431894,0.0125040975683973,0.0147358828374821,0.0172363714278847,0.0233101172240725,0.044586214270781,0.0273239393938722,0.00846204945034003,0.00626697754344149,0.0043544966758513,0.002750557750711…
1562,"2448",14549,"2008-06-18","18:05",46,78,196,140.93,39.1012,4.4,5,"RS","AKTH13",140.4106,39.9792,70.511550804668,0.517180939286802,0.551561849238122,0.756106207815116,139.539540578224,0.00571359545995339,0.0057386468518284,0.00648637934752509,0.00787256344528261,0.0121066454891518,0.0228102306871281,0.018975458255336,0.00554748104999017,0.00383914622279485,0.00250462690035861,0.00139477226814…
1563,"2450",14643,"2008-07-12","08:06",89,-4,120,140.8433,39.1733,4.2,5,"SS","AKTH13",140.4106,39.9792,72.3093015746401,0.218792447459392,0.304133210243607,0.374656035102003,-142.241757296746,0.00450937103374739,0.00452183718857723,0.00549847898968433,0.00742664640332364,0.0103173853664579,0.0212192395716717,0.00744940227065232,0.00257416898240966,0.00159254428509853,0.0010192357283769,0.00078791…
1565,"2452",14759,"2008-07-29","16:28",62,73,328,140.8613,39.0618,4,20,"RS","AKTH13",140.4106,39.9792,75.7030010385414,0.0370252673721868,0.035497152731522,0.051292477772349,11.1295437435969,0.00632162691955164,0.00635401964743579,0.00746195317996569,0.00892125025430853,0.0125473471538808,0.0290690475936175,0.0164525858150018,0.00403171373983818,0.00213817188738417,0.0018129441248974,0.0012162684…
1566,"2453",14861,"2008-08-22","15:03",55,88,18,140.9328,39.1345,4,5,"RS","AKTH13",140.4106,39.9792,71.0483512246898,0.359840767058403,0.607557256914991,0.706124067050011,-43.4355558547176,0.00371662735420166,0.00373268697053477,0.00428653084206798,0.00510948259415765,0.00656528485596779,0.0136348592438646,0.0137280304486842,0.00324577318985785,0.00183099113323904,0.00132340714445706,0.0008644792…
1574,"2463",5823,"2002-10-25","05:00",52,110,11,139.9623,39.8165,4.1,14,"RS","AKTH14",140.8119,40.0594,84.6098185152217,0.311897034141425,0.0877343883332971,0.324001670987103,58.4179283205385,0.0032270622429696,0.00331043426758484,0.00367762972850721,0.00663785571852839,0.0081335673083832,0.00987815312697672,0.00854337064629646,0.0146116245503366,0.00677758647750067,0.00496481593616521,0.00303785…
1579,"2468",8314,"2004-07-09","19:54",55,68,14,141.0377,39.9122,4.1,5,"RS","AKTH14",140.8119,40.0594,88.1391109462931,0.142646934853559,0.249683515925621,0.287558700351938,-64.0479808698334,0.0300908530952514,0.0304733108637706,0.0323626356621336,0.0434568435116956,0.0508324695052286,0.0492738166575312,0.0953671122557457,0.11567372648964,0.0520698809293818,0.0257938873572791,0.0163072240433496,0.…
1590,"2484",12599,"2007-03-07","21:59",47,87,181,140.3048,40.0895,4,11,"RS","AKTH14",140.8119,40.0594,94.1856916791494,0.012596773347609,0.0779953435897952,0.0790060271147793,-87.2422404018385,0.0116785559595354,0.0118525902865154,0.0128119784186518,0.014211342301134,0.0164024241805899,0.0206587920266409,0.0275296726279119,0.0578227221773586,0.0325789114612505,0.0154331880050753,0.008696833107516…
1604,"2506",3464,"2000-08-27","16:54",46,101,205,139.4318,39.7187,3.8,8,"RS","AKTH15",140.411,39.6857,78.1276005739224,0.21962186869686,0.367388905276205,0.428028472101972,-112.701598161453,0.0022723894956631,0.00243436229431858,0.00459047767449097,0.0056070467895319,0.00864828019897598,0.00899992356634211,0.00362463535407357,0.0019917956120044,0.00121289651660807,0.000838406463476994,0.000766519…
1623,"2527",14479,"2008-06-14","08:43",51,104,209,140.8807,39.0298,6.9,5,"RS","AKTH15",140.411,39.6857,77.635027424655,0.432394254716715,0.124250886783147,0.449892291974893,111.081780757377,0.0675194821662607,0.0679244680803611,0.107442347331022,0.147306324032609,0.204381956395373,0.268129162904746,0.114956836029877,0.0548038573459934,0.0390196180657884,0.031234282895562,0.0305763382209185,0.0268…
1636,"2540",14514,"2008-06-15","12:30",50,91,18,140.9595,39.1678,4.2,5,"RS","AKTH15",140.411,39.6857,76.6974750080566,0.421105445216515,0.510381955568135,0.661679330613064,-57.3894034887888,0.00376342626870781,0.00378473990916153,0.00703103491671034,0.00917197054072897,0.0141230910214443,0.0157256966141408,0.00309912052524583,0.00274189526787585,0.00208880765988638,0.0013492348320437,0.0011527337…
1637,"2541",14523,"2008-06-16","13:35",58,99,21,140.9247,39.1042,3.9,5,"RS","AKTH15",140.411,39.6857,75.8980046296303,0.404823840604741,0.67795730830884,0.789625514919154,-55.3675715502819,0.00145866606870798,0.0014694834126318,0.00190337053933279,0.00298817169854746,0.00486096870181243,0.00769803783440949,0.00157474696380085,0.000873558897270241,0.000607943439803408,0.000404379009099137,0.000250…
1641,"2545",14548,"2008-06-18","16:55",85,26,171,140.8638,39.0395,4.2,5,"SS","AKTH15",140.411,39.6857,75.2229574881476,0.807067447536773,0.098720194367492,0.81308273973162,160.53384255685,0.0024660213137765,0.00249824622485455,0.00456463665804848,0.00711593368856119,0.00839520233943173,0.0107652054601851,0.00536926970825642,0.00341872005581036,0.00163216506518183,0.00104925573622449,0.00065893577…
1643,"2547",14565,"2008-06-22","11:08",50,108,359,140.8865,38.9373,4,5,"RS","AKTH15",140.411,39.6857,73.1296558720104,0.176788673485769,0.463637185336417,0.496199228838108,-24.8950034492735,0.00157802716706652,0.00158757579346625,0.00278787449143608,0.00410239704441196,0.00668753272889187,0.00599976604877224,0.00131110210128731,0.000929030824515527,0.000737953587429453,0.000444543799416885,0.0004…
1675,"2582",9963,"2005-06-02","06:56",51,119,207,140.3578,39.2917,3.6,5,"RS","AKTH16",140.3515,39.5422,86.9100065813548,0.136131795736608,0.313283433680494,0.341582165267911,152.450643684728,0.0204827808902991,0.0211163480744186,0.0242502956683006,0.0293998932140918,0.0563367604144931,0.0786288481411244,0.0522946778745218,0.0300370857940646,0.0204743669987621,0.0125758723474755,0.0079988772837192…
1687,"2595",14479,"2008-06-14","08:43",51,104,209,140.8807,39.0298,6.9,5,"RS","AKTH16",140.3515,39.5422,79.3620102891248,0.2839310357961,0.125639228623778,0.310486793370385,98.0278316315341,0.10875300915377,0.109071041986404,0.132185084256886,0.14068756412704,0.203146425023922,0.404452637523851,0.305378333874556,0.232225985841378,0.199107353455366,0.162466860620866,0.12195375352977,0.117140620623…
1715,"2636",14548,"2008-06-18","16:55",85,26,171,140.8638,39.0395,4.2,5,"SS","AKTH16",140.3515,39.5422,77.2655754114663,0.57649365524519,0.0553634463660721,0.57914596237174,150.636051726118,0.00319885056700059,0.00320855967686437,0.00399663792956029,0.00559033304553494,0.00966769909026962,0.0139220343341051,0.00956800543478106,0.00668832909253126,0.00453268962758316,0.00391451692805128,0.00384145…
1724,"2647",14643,"2008-07-12","08:06",89,-4,120,140.8433,39.1733,4.2,5,"SS","AKTH16",140.3515,39.5422,79.608938195127,0.849292865540502,0.0853545664599726,0.853571188286933,-165.720245498172,0.00821879138924939,0.0082518870520627,0.0104681827458256,0.0114874828835563,0.0182583505552939,0.0379069827076754,0.0128356460297096,0.00972830979975453,0.00529275780382968,0.00274134461897807,0.00171663706…
1730,"2655",14759,"2008-07-29","16:27",62,73,328,140.8613,39.0618,4,20,"RS","AKTH16",140.3515,39.5422,90.7917290697793,0.354248701265658,0.0827382418677821,0.36378257107203,-7.02988358600373,0.00359637283940361,0.00360274761813813,0.00395754717975667,0.0053344578806098,0.00864430382737673,0.0155876070004347,0.00564372614945126,0.00363848535519933,0.00264144307150467,0.00221441480079952,0.00168826…
1736,"2661",15253,"2008-12-07","07:32",64,82,176,141.1845,38.4693,4,5,"RS","AKTH16",140.3515,39.5422,62.3740065363018,0.609401924395126,0.301473878048099,0.679894995276361,153.065213897982,0.00132897602687182,0.00133240120084005,0.00138093154066377,0.00154521763839273,0.00220135770605324,0.00435493905468263,0.00335142926972956,0.00250449857256897,0.00296884262297617,0.00257770090778585,0.00234806…
1760,"2689",10629,"2005-11-01","11:01",76,108,27,140.8137,39.067,4.5,5,"RS","AKTH17",140.615,39.5547,80.1480206003784,0.125560020423609,0.669604669442426,0.681275078120341,-44.8497942554138,0.00216948521543706,0.00222604981076345,0.00251109999800884,0.0043110843241579,0.00499226703312233,0.00934560619756685,0.00666427225584309,0.00372559199322739,0.00293172276656576,0.00172593133698882,0.00137552…
1772,"2703",14479,"2008-06-14","08:43",51,104,209,140.8807,39.0298,6.9,5,"RS","AKTH17",140.615,39.5547,81.8425886205579,0.477164734517129,0.0174776986216879,0.47748471579299,115.87389525514,0.0784399317439785,0.0786009661200166,0.0886103896278534,0.106013904748387,0.128552360927367,0.219082906681466,0.208802486335771,0.176243395620942,0.174673607622903,0.143665643074466,0.135774650800508,0.091667…
1775,"2706",14480,"2008-06-14","09:20",72,111,16,140.6778,38.8815,5.5,5,"RS","AKTH17",140.615,39.5547,77.1582264078888,0.226223943080176,0.41546489415724,0.473062734423067,-20.3559595964595,0.00371332762357431,0.00373236682146865,0.0043661693920415,0.00525598775112728,0.00805293317990408,0.0154596377706594,0.00971380395416749,0.00610662549613123,0.00699820940955613,0.00743994487882807,0.005383652…
1787,"2722",14500,"2008-06-14","23:22",50,77,4,140.924,39.153,4.2,5,"RS","AKTH17",140.615,39.5547,81.1169002054393,0.46943025674822,0.19695551315595,0.509073904372659,-34.6976912915311,0.00165766999128295,0.001669204040853,0.00205119289682857,0.00320017691698443,0.00396429521983416,0.0082589648376779,0.00456652676549695,0.00316373515642508,0.00209837167346493,0.00182219483041743,0.001309620028863…
1792,"2727",14514,"2008-06-15","12:30",50,91,18,140.9595,39.1678,4.2,5,"RS","AKTH17",140.615,39.5547,81.0528500510551,0.457333518307306,0.383001006879123,0.59652637681645,-52.720388000702,0.00561125456560295,0.00562922415258089,0.00653332881462429,0.00957565245296633,0.0137474543097986,0.0247006243240935,0.0120999145699464,0.0134331437124748,0.00965007433753751,0.00553805126014558,0.0042335765022…
1798,"2734",14544,"2008-06-17","21:31",54,90,358,140.9407,39.1082,4,5,"RS","AKTH17",140.615,39.5547,80.0477750948693,0.334641046241417,0.329431845497802,0.469584891854112,-27.3318892587196,0.00171633367967887,0.0017215078042228,0.00209028553073498,0.0030536256253837,0.00427080320314575,0.00984436947193674,0.00472239895180405,0.00255357782336862,0.0012650222606737,0.000960812447879397,0.0008489641…
1802,"2740",14558,"2008-06-21","01:55",46,97,27,140.9577,39.1725,3.9,5,"RS","AKTH17",140.615,39.5547,81.1016756282665,0.464436205636089,0.325464810991437,0.567122854679072,-61.893547476841,0.00112252242739288,0.00112662638882639,0.00139286723703302,0.0020949411375979,0.00267553843366153,0.00463664155396986,0.00253198284354377,0.0023492879006201,0.00139422156058497,0.00085502628088264,0.0005619184…
1816,"2756",14908,"2008-09-02","18:35",82,168,33,140.8493,39.1657,4.2,5,"SS","AKTH17",140.615,39.5547,81.8665058435381,0.46026960157102,0.124713845810948,0.47686649019123,-58.4340756872157,0.00233258246585196,0.00233831379630707,0.00259241504393104,0.00372990753236592,0.0046130896891346,0.0104347429292724,0.00831213505424449,0.00343563269282384,0.00246365198435169,0.00155844980669895,0.0014067223…
1820,"2762",3464,"2000-08-27","16:55",46,101,205,139.4318,39.7187,3.8,8,"RS","AKTH18",140.3903,39.3519,76.4035554866041,0.177850008796806,0.479520729782588,0.511439884952523,-89.1916866667097,0.00135675161691446,0.00138961019714163,0.00165961954977639,0.00286544490786335,0.00381162107245723,0.00374544208605606,0.00383496487597996,0.00302293244549064,0.00250276315699269,0.00256608386456873,0.00188…
1825,"2768",5823,"2002-10-25","05:00",52,110,11,139.9623,39.8165,4.1,14,"RS","AKTH18",140.3903,39.3519,89.3461133088113,0.469740945489404,0.296952857883734,0.555731550008272,133.457781230186,0.00521686489474282,0.00539632441945441,0.00675893154721958,0.0107581487719775,0.017051419940873,0.0144712092100142,0.0128543759864102,0.00702749159444535,0.00592376164780454,0.00368510895361318,0.00220461057…
1836,"2783",9963,"2005-06-02","06:56",51,119,207,140.3578,39.2917,3.6,5,"RS","AKTH18",140.3903,39.3519,120.600071231966,0.403699953092402,0.518349756476693,0.657008464303356,179.163428424738,0.0850680807941498,0.0899890353320892,0.156397837261261,0.209865499784981,0.415421615711075,0.272987999736252,0.129220931740953,0.0977756038079029,0.0639977693361261,0.0363459902327616,0.0237356712987015,0.01…
1837,"2785",10629,"2005-11-01","11:01",76,108,27,140.8137,39.067,4.5,5,"RS","AKTH18",140.3903,39.3519,81.8014169477758,0.347090712308823,0.904862898964541,0.969148506934598,-76.866437515277,0.00394398298677872,0.00414060736124545,0.0062804949152117,0.0121477077673115,0.01171389089927,0.0102899565208022,0.00655604225581257,0.00880648089420513,0.00539744015714857,0.00446632562516438,0.0036572623244…
1841,"2789",12467,"2007-01-28","06:26",65,118,237,139.5397,38.9897,4,14,"RS","AKTH18",140.3903,39.3519,82.3298294633841,0.385015643164598,0.057271233194684,0.38925189740461,-176.194302492865,0.00134607625341212,0.00140016169780494,0.00158300328489868,0.00300606267399733,0.00491452879938657,0.00516970990095189,0.00195273363006837,0.00209919889481678,0.00128128899940646,0.000769216931690924,0.00057…
1846,"2796",14413,"2008-05-29","01:42",74,18,168,140.5815,38.9938,4.5,5,"ALL","AKTH18",140.3903,39.3519,82.7737159717157,0.916532264732786,0.265720790696513,0.954274033443533,169.78306671307,0.00212147227179617,0.00212590861515729,0.00232323240120312,0.00321506536014433,0.0050129451702567,0.0042291937907833,0.00407442872560068,0.00606447180882227,0.00484724878358848,0.00611772094084063,0.00616575…
1847,"2797",14415,"2008-05-29","09:20",61,93,331,140.2297,38.2897,3.6,8,"RS","AKTH18",140.3903,39.3519,69.3907500089842,0.545777339365782,0.171549353616137,0.572103211747064,35.6913442007403,0.000865023969610091,0.000865436850209188,0.00116099354003371,0.00169850178686983,0.00299980147843153,0.00187193514844933,0.00196199697502315,0.000987304074740908,0.000762052075385928,0.000578471604575367,0.0…
1848,"2798",14479,"2008-06-14","08:43",51,104,209,140.8807,39.0298,6.9,5,"RS","AKTH18",140.3903,39.3519,82.3923484576461,0.16780124145507,0.0540966209083525,0.176305703332492,90.0950069533155,0.113306578802822,0.113702521959717,0.120712112068342,0.162027372996047,0.21838490378229,0.200397345042293,0.340354035674619,0.273542682592681,0.275338555600192,0.306989828495994,0.242713547211523,0.26532508…
1858,"2814",14483,"2008-06-14","12:27",56,68,11,140.9433,39.1427,4.9,5,"RS","AKTH18",140.3903,39.3519,80.9864130958049,0.118276329625835,0.553534593472791,0.566029889953567,-76.1008528998395,0.00344757560903311,0.00345297162600564,0.0044099489520855,0.00696526108053388,0.00819454102436494,0.00683947121201632,0.0070691310526825,0.00962886084643453,0.0092025284840635,0.00887671295018601,0.006818584…
1861,"2824",14498,"2008-06-14","21:48",55,81,21,140.9058,39.1335,4.6,5,"RS","AKTH18",140.3903,39.3519,81.373239711955,0.0342138751272505,0.587960301445681,0.58895492639702,-83.1742701647322,0.00268947638026438,0.00269229252868257,0.00318501227627147,0.00502152205710579,0.00638594636682771,0.00722633979549813,0.00616644202924182,0.00662330110896372,0.00744251788039505,0.0104781729705135,0.00660136…
1863,"2826",14501,"2008-06-14","23:42",46,97,213,140.89,38.9952,4.6,5,"RS","AKTH18",140.3903,39.3519,79.7822503702902,0.217873760049324,0.293103219353199,0.365210175807356,98.9261031672013,0.00308925076839029,0.00309180306132199,0.00402129001316742,0.00851639342679752,0.0122078313553227,0.00676571519722786,0.00801125705304729,0.00721299178704648,0.00746143494912339,0.00584584190685995,0.005045219…
1864,"2827",14503,"2008-06-15","02:25",63,93,56,140.9392,39.011,3.8,11,"RS","AKTH18",140.3903,39.3519,87.2345246748289,0.177886942452885,0.627524166597686,0.652250215760298,-107.020841837392,0.00060043762415425,0.000600289298755192,0.000799544095594483,0.00123590616148638,0.002054158864353,0.00177270762394705,0.00122744375838569,0.0015210422216362,0.00118050121982148,0.00102417515298898,0.0008911…
1870,"2835",14523,"2008-06-16","13:35",58,99,21,140.9247,39.1042,3.9,5,"RS","AKTH18",140.3903,39.3519,80.6654504695093,0.269704124310692,0.690717092086814,0.741505506365975,-80.35775441405,0.0027141879190653,0.0027206387117734,0.00309510165261175,0.00381442304680538,0.00651384335857104,0.00632349379378204,0.00723422160083585,0.00619046763177064,0.00468264719362883,0.00402527661533962,0.0026424169…
1873,"2838",14532,"2008-06-17","00:59",66,52,355,140.7698,39.0602,3.8,8,"ALL","AKTH18",140.3903,39.3519,88.8087505135579,0.371168519782716,0.177436234036239,0.41139966848146,-40.1724246462876,0.0013089049545326,0.00131508551052774,0.00152730432461903,0.00199136289510476,0.00303463406031106,0.0030478559742875,0.00259730182882159,0.00354057092853681,0.0037157904273519,0.00377683778841506,0.00211667…
1876,"2841",14539,"2008-06-17","09:19",81,164,244,140.5765,38.9158,3.6,5,"SS","AKTH18",140.3903,39.3519,81.1872934786706,0.900088657819338,0.277446797646425,0.941879141641471,97.4128786681185,0.00108894694085617,0.00108969366796362,0.00149814956863459,0.00205413391968489,0.00296128197238966,0.00285843329115794,0.00316505546554875,0.00286397325755671,0.00177061752786987,0.00127705250479375,0.00091…
1878,"2843",14548,"2008-06-18","16:55",85,26,171,140.8638,39.0395,4.2,5,"SS","AKTH18",140.3903,39.3519,80.6969049425731,0.225419503797945,0.0528392859248615,0.231529572257112,139.137936262126,0.00354048464479088,0.00354243671785397,0.00428885630209267,0.00687150151713583,0.00926975465694751,0.00785159821182923,0.00982426485799319,0.00938571962504741,0.00767004257484924,0.00702166053366296,0.00456…
1879,"2844",14549,"2008-06-18","18:04",46,78,196,140.93,39.1012,4.4,5,"RS","AKTH18",140.3903,39.3519,80.5908830971297,0.128420423915398,0.32002137705571,0.344826749326735,104.467236495026,0.00480669925208557,0.00482556299720561,0.00587052318452112,0.00920015724865613,0.00905756720096517,0.00866965058119415,0.00936885867648776,0.0128351435948337,0.0143114716224433,0.0117784300481855,0.006705287913…
1887,"2853",14643,"2008-07-12","08:06",89,-4,120,140.8433,39.1733,4.2,5,"SS","AKTH18",140.3903,39.3519,82.5801957456244,0.974728289095541,0.0332388969645097,0.975294858919362,177.023685121131,0.00230558457879992,0.00231220516823227,0.00300880475438337,0.00352281905297448,0.00373710093521703,0.00501458282611824,0.0047691649122252,0.00956188323501181,0.00619586028732088,0.00251903320343341,0.001984…
1888,"2855",14666,"2008-07-14","23:56",51,122,222,140.8998,39.1342,4.1,5,"RS","AKTH18",140.3903,39.3519,81.4278824601485,0.138006077481612,0.170223848259466,0.219138850818658,77.3172521791494,0.00369999937567562,0.00371060664312454,0.00432799387014353,0.00777783261969554,0.00925853888040656,0.00684884826229929,0.00690323134770956,0.0079348652414518,0.0058967176564594,0.00547180763550767,0.0033586…
1894,"2864",14805,"2008-08-06","22:16",77,-159,221,140.8325,39.178,3.8,5,"SS","AKTH18",140.3903,39.3519,82.7673282730905,0.821265749658057,0.365158162107319,0.898786912963805,76.3275873295265,0.00252217324147252,0.00252651614877087,0.00260748783314515,0.00299247900577431,0.00341711507268924,0.00483697768239631,0.00741361285474228,0.00653804818122351,0.00484237926023974,0.003795535124327,0.0031599…
1895,"2865",14861,"2008-08-22","15:02",55,88,18,140.9328,39.1345,4,5,"RS","AKTH18",140.3903,39.3519,80.8743613005894,0.105715102307278,0.609433473101825,0.618534429917035,-80.9383364293186,0.00119952579380353,0.00120482304509832,0.00135489893350021,0.00151552929697845,0.00222882703680658,0.00289904695374187,0.00346187877459625,0.00384551603169198,0.00265731259358021,0.00262410767309575,0.00188573…
1900,"2872",16503,"2009-10-21","11:58",65,73,3,140.8597,38.874,4,5,"RS","AKTH18",140.3903,39.3519,78.14450000943,0.283570810262793,0.538627716728979,0.608713579330846,-40.2498034614633,0.000517300294799839,0.000519560339133002,0.000645867274755425,0.000791628167260362,0.00113501541839748,0.000926458512832604,0.000910230601001746,0.00117683410045766,0.00137475917891098,0.00137247761366078,0.001076…
1909,"2882",5823,"2002-10-25","05:00",52,110,11,139.9623,39.8165,4.1,14,"RS","AKTH19",140.4744,39.1883,83.0101600476176,0.438850045678199,0.170491321649654,0.47080426224664,136.653030366502,0.0104202916945736,0.0107390461866965,0.0125334883811332,0.0153585415323201,0.0290183076005476,0.0467436926333382,0.0216117028944968,0.0161304004909984,0.0110715411528838,0.00592113817183825,0.0047209759372401…
1931,"2911",14479,"2008-06-14","08:43",51,104,209,140.8807,39.0298,6.9,5,"RS","AKTH19",140.4744,39.1883,85.6190743928069,0.176107395004597,0.0548601222610922,0.184454459392575,90.0165487747649,0.203724260214634,0.203959606294972,0.214452422695571,0.23656612183489,0.250802248793746,0.350401869001865,0.494088328945341,0.58898503308658,0.569166326305413,0.670104588105469,0.822265282010617,0.68786478…
1943,"2926",14483,"2008-06-14","12:27",56,68,11,140.9433,39.1427,4.9,5,"RS","AKTH19",140.4744,39.1883,83.395796877988,0.357608871200963,0.538496027891636,0.646422521897788,-91.8059056859292,0.012879429529292,0.0129112311574071,0.0137842532986013,0.0184301352138285,0.0210082209622805,0.0299941014201126,0.0301053110264618,0.0275557771801123,0.0270211271970656,0.0243364573839333,0.021633430610978,0.…
1946,"2940",14498,"2008-06-14","21:48",55,81,21,140.9058,39.1335,4.6,5,"RS","AKTH19",140.4744,39.1883,83.90874111613,0.286282306719683,0.528457243204734,0.601019647795552,-100.432091195281,0.0144755493160018,0.0144941279144349,0.0148832431949491,0.0163484184556183,0.0212919018643239,0.0315563066913731,0.0234850533957238,0.0445130439309648,0.0511381220617261,0.0312027991532811,0.0168219065506856,0…
1951,"2945",14505,"2008-06-15","02:31",89,167,34,140.7638,38.8835,4.1,8,"SS","AKTH19",140.4744,39.1883,90.1364282779769,0.770707142742393,0.219513024725421,0.80135851396129,-71.0220817864115,0.00112869034726093,0.00113214398377592,0.00117879189002979,0.00133472446594793,0.0018435195469536,0.00265013354380492,0.00227123782990685,0.00319281669376743,0.00301805723272439,0.00181507545848651,0.0015745…
1953,"2947",14507,"2008-06-15","03:47",51,94,15,140.9462,39.1542,4.2,5,"RS","AKTH19",140.4744,39.1883,83.2128271413767,0.0882833545990427,0.420768043072533,0.429929874247359,-98.9219539725702,0.00155766504101492,0.00156442526826947,0.00188461950801747,0.0023656973601879,0.00353385131832113,0.00567938910271166,0.00425077747006356,0.00313599597576272,0.00360963367116388,0.00380128314783311,0.002795…
1956,"2954",14529,"2008-06-16","20:35",54,99,11,140.9525,39.1877,4.2,5,"RS","AKTH19",140.4744,39.1883,83.1262062799107,0.026588589928786,0.501083157259286,0.501788086350539,-100.145519742926,0.00329561281099585,0.00329875339787623,0.00357319465044937,0.00502788707609867,0.00694166460728261,0.0108779115183017,0.00584042186661203,0.00769818005050544,0.00773662127805155,0.00688688830895347,0.0056267…
1957,"2955",14530,"2008-06-16","23:14",80,43,348,140.8408,38.9967,5.1,5,"ALL","AKTH19",140.4744,39.1883,83.9657596140709,0.0435815740498967,0.473256251085072,0.475258700906952,-45.6287046693147,0.0162722595849501,0.0162745387031399,0.0183668777967296,0.0229629362887241,0.0333161930148089,0.0659100016689425,0.0408589387527381,0.0499206112843182,0.0613779340154098,0.0289770196707667,0.0187347004779…
1960,"2958",14536,"2008-06-17","04:05",50,89,13,140.942,39.1357,4.5,5,"RS","AKTH19",140.4744,39.1883,83.2950211427927,0.0745017764121326,0.39695413063607,0.403885004076162,-93.6006719966981,0.0087392731688625,0.00874957201696175,0.00903052613749609,0.0111167379208111,0.0144025196753901,0.0253817917019268,0.0184118550124641,0.0253724344909983,0.0193744900319983,0.0207598392334816,0.017610419500965…
1962,"2961",14544,"2008-06-17","21:31",54,90,358,140.9407,39.1082,4,5,"RS","AKTH19",140.4744,39.1883,83.1318312914328,0.214913287421208,0.510135852089878,0.553557863910952,-75.8411744193323,0.00412865331554976,0.00413290622927741,0.00426631055480025,0.00508349139470109,0.00636032274652788,0.0104323292701103,0.00789841823405168,0.0122610340102293,0.0122390791320262,0.00890337631575797,0.0065028472…
1968,"2970",14585,"2008-06-26","23:34",52,100,189,140.7842,38.7567,4.5,5,"RS","AKTH19",140.4744,39.1883,80.5525314530201,0.44648241084521,0.0265120249072415,0.4472688572423,141.766623523786,0.00130353642066495,0.00130907543709291,0.0014641536121596,0.00193314101917061,0.00314322515897287,0.00496914584008157,0.00363993296641573,0.00275065626169465,0.00196467163414144,0.00149754530482386,0.00153133…
1970,"2972",14596,"2008-06-29","15:53",87,31,320,140.7337,38.8853,4.1,5,"SS","AKTH19",140.4744,39.1883,83.310526508563,0.764678003396821,0.114100087403734,0.773143763361309,6.36197466141675,0.00174402367529802,0.00174884840680946,0.00185600343749682,0.00237942690158786,0.0037186689634868,0.00584067848627195,0.00402964998480017,0.00534311814580213,0.00528175049107775,0.00417523601249079,0.00324979…
1971,"2973",14605,"2008-07-01","20:17",83,-9,170,140.6573,38.957,4.1,5,"SS","AKTH19",140.4744,39.1883,86.0506559581866,0.691410858217037,0.209631773623354,0.722491837582192,158.318573898958,0.00459248081106497,0.00460328720589971,0.00498052941764227,0.00546285248565253,0.00914976683309471,0.0119538610833488,0.00661194748164261,0.0132739741976546,0.0118789984847208,0.00764830249794031,0.0088912517…
1973,"2975",14625,"2008-07-07","15:14",68,47,199,140.8873,39.036,3.8,5,"ALL","AKTH19",140.4744,39.1883,83.4452907120816,0.525951657166679,0.353646089097237,0.633790739921425,96.0546530979174,0.00560399386152412,0.00562691556005597,0.00658964555268339,0.00820824655331454,0.0145262614598526,0.0204670289978785,0.00760939107024997,0.00953563554253202,0.0115253729657656,0.00746839761126843,0.006677307…
1976,"2981",14759,"2008-07-29","16:27",62,73,328,140.8613,39.0618,4,20,"RS","AKTH19",140.4744,39.1883,111.053875749947,0.616054063061476,0.290539404167474,0.68112829480836,-34.9203731533821,0.00985619389013832,0.00986823876889894,0.010490217481063,0.0115598235280648,0.0166288634608623,0.0237272181892442,0.01908430978579,0.0223372279390259,0.0312441519328018,0.0251200450039406,0.018119825661413,0.…
1978,"2983",14805,"2008-08-06","22:16",77,-159,221,140.8325,39.178,3.8,5,"SS","AKTH19",140.4744,39.1883,85.7053751945764,0.282409840802352,0.425791308573394,0.510934004191004,51.4774223216162,0.00186508723656563,0.00187200157051216,0.00204206319197032,0.0023870452865415,0.00394947972269766,0.00705650254375353,0.00700269694903328,0.00669394259162715,0.00464157365556123,0.00265333310196816,0.002727…
1979,"2984",14861,"2008-08-22","15:02",55,88,18,140.9328,39.1345,4,5,"RS","AKTH19",140.4744,39.1883,83.3770373800301,0.164228469263775,0.543466043847522,0.56773790690071,-98.7915214080514,0.00708650963450978,0.00709758113726078,0.00741811606811325,0.00791463182719196,0.00964959340076047,0.013710537480347,0.0168244763365758,0.0201619118637098,0.0210394370409476,0.0147455929687483,0.009957534393613…
2000,"3008",6152,"2003-01-28","20:10",69,150,340,142.0758,41.3297,4.3,11,"ALL","AOMH01",140.9163,41.5246,76.3536084347135,0.486783426361265,0.389074023796056,0.623166671262887,-57.2046768681602,0.002526057228172,0.00258188501680458,0.00288764433405501,0.00367299577184619,0.00568315933174498,0.00945633975700958,0.00774408328080219,0.00610392930824072,0.00271288156947553,0.00191685802812832,0.00129…
2078,"3100",6152,"2003-01-28","20:10",69,150,340,142.0758,41.3297,4.3,11,"ALL","AOMH03",140.9932,41.2313,78.6035397523869,0.826106982327117,0.455516477060011,0.943370556633383,-76.8400440597926,0.00312821859849979,0.00321727472871062,0.00391556287396844,0.0058569729143987,0.00725643896205294,0.0110399416665126,0.0105503946466471,0.00630157543317542,0.00621824440095434,0.00400780036553719,0.002647…
2080,"3102",6468,"2003-05-16","18:01",56,74,6,140.0708,41.3372,4.3,5,"RS","AOMH03",140.9932,41.2313,75.9635300342525,0.152069867410396,0.109767451137324,0.187547695009563,91.9130353919848,0.00140750147424434,0.00149224145499313,0.00240889998131927,0.0038927713431436,0.00580736485163452,0.0038302893506888,0.00149533886126189,0.00146486340660145,0.00145275897174996,0.00121516425556383,0.00111818262…
2219,"3268",9021,"2004-11-06","04:23",59,98,191,139.5025,40.8118,3.9,11,"RS","AOMH05",141.1069,40.8537,64.7402561016482,0.00594556343412536,0.954567445370101,0.954585961286332,-103.372948668604,0.00213924108038341,0.00220516407552817,0.0026267102828443,0.00281362908003169,0.00450666967948617,0.0068941872037246,0.00560992607437923,0.00402889687135325,0.00358000998601959,0.00264687906221648,0.00183…
2239,"3293",12296,"2006-12-24","12:53",52,84,294,142.1272,41.402,3.9,32,"RS","AOMH05",141.1069,40.8537,83.277200172695,0.36222458584212,0.372100419772385,0.519293147444948,-59.1483393642888,0.00606510944996049,0.00617148797778947,0.00681630927115253,0.00827679297795952,0.0114416969895204,0.0160951227395134,0.0283267849569979,0.0154854496221453,0.00882968000552681,0.00510000586176134,0.00460271894…
2304,"3367",6152,"2003-01-28","20:09",69,150,340,142.0758,41.3297,4.3,11,"ALL","AOMH06",141.3774,40.9638,84.0463742167801,0.670824756969199,0.385074773991818,0.773491070489915,-104.091989448153,0.0118964041626031,0.0121410348405727,0.0128783217850774,0.0174425476350217,0.0290759659856728,0.0454054685252779,0.052624712160733,0.0251674358050239,0.0107287006669028,0.00790780876981734,0.0048031491211…
2338,"3409",12296,"2006-12-24","12:53",52,84,294,142.1272,41.402,3.9,32,"RS","AOMH06",141.3774,40.9638,93.6808003046072,0.368884503191157,0.0654627771430477,0.374648037344208,-61.5986712030952,0.0058078001386067,0.006038469032793,0.00725398802866396,0.0109282260683059,0.0168907296467619,0.0234115049494901,0.0157067024865183,0.00747666158990762,0.00444942610231926,0.00239211097150613,0.00240341511…
2375,"3453",16374,"2009-09-13","17:37",53,54,278,142.7123,41.2753,4.3,11,"RS","AOMH06",141.3774,40.9638,70.5532902811738,0.450579053587783,0.219151910779894,0.501047945341103,-24.5316973493025,0.00354334902881441,0.0035628291118155,0.00423401782235266,0.00472363554902365,0.00862062839936857,0.0145721534441551,0.012789855335382,0.00670659932827361,0.00483519513463521,0.00390807451054864,0.00319430…
2381,"3462",6468,"2003-05-16","18:01",56,74,6,140.0708,41.3372,4.3,5,"RS","AOMH07",140.0272,40.7419,78.3320202402973,0.331573431787204,0.308720565068882,0.453044509914416,177.73427948683,0.00189668608630949,0.00196869206581426,0.00249391594084484,0.00332039069086757,0.006664931734084,0.00583037962743422,0.00582759370581032,0.00447550126354579,0.00323907064757779,0.00260580633969603,0.002078508696…
2384,"3465",9021,"2004-11-06","04:23",59,98,191,139.5025,40.8118,3.9,11,"RS","AOMH07",140.0272,40.7419,93.4718123323652,0.102252393828853,0.354574374826274,0.369023765260686,-90.7911054052018,0.00565719144894355,0.00584118045860595,0.00788809588303793,0.0118223497241454,0.0233898084216182,0.0242760728290224,0.0147279509776479,0.0105144165316008,0.0063716457057812,0.00466249508310733,0.00360302497…
2387,"3468",13197,"2007-07-10","13:16",59,74,145,139.4847,41.8588,4.2,8,"RS","AOMH07",140.0272,40.7419,65.2,0.167915241988705,0.137380220653683,0.216953574570644,14.5282273522987,0.00548873437870699,0.00560789992778045,0.0063237144741046,0.00717211373933794,0.0112248101320245,0.0192560511528195,0.0154007542672429,0.0133764486318305,0.00676135719216194,0.00397537611302377,0.00293291595004016,0.001…
2397,"3485",9021,"2004-11-06","04:23",59,98,191,139.5025,40.8118,3.9,11,"RS","AOMH08",140.3156,40.7592,84.6747976989263,0.0348040684462157,0.609765941944919,0.610758403246639,-96.1337011908335,0.0104894037199452,0.0107405871813416,0.011653951518691,0.0173485568564074,0.0245674277041777,0.0273910140009456,0.0267166548804299,0.0280987327472255,0.0123120979528267,0.00798546465899136,0.00463883053258…
2410,"3501",9021,"2004-11-06","04:23",59,98,191,139.5025,40.8118,3.9,11,"RS","AOMH09",140.3533,40.6172,82.902320285445,0.198468735365446,0.666043327450835,0.694984570303068,-84.7920143591514,0.00378076246013949,0.00385525801860265,0.00425163297334095,0.00674952781459563,0.00891175049471202,0.0110446222207914,0.0103512994305063,0.00664208779300605,0.00882948781073965,0.00963404418715214,0.01125236…
2419,"3512",5823,"2002-10-25","05:01",52,110,11,139.9623,39.8165,4.1,14,"RS","AOMH10",140.6681,40.6064,74.5877555430083,0.574039724745636,0.409105199189848,0.704903305134975,22.9838684746296,0.00170581251021324,0.00175595269867955,0.00207113300152356,0.00403633091804921,0.00569816532578689,0.00543541104241436,0.00449250976181466,0.00383634742039873,0.00411659309380949,0.00294281497889351,0.003388…
2421,"3514",6468,"2003-05-16","18:01",56,74,6,140.0708,41.3372,4.3,5,"RS","AOMH10",140.6681,40.6064,72.697651006405,0.578695234974986,0.329529688074265,0.665941431587701,142.109273145531,0.00133225673201527,0.00134211450331184,0.00136503899944287,0.00161864115850302,0.00212360170465179,0.00218881438226269,0.00238659314714511,0.00325044276214795,0.00284000061619712,0.00303996286819428,0.0027397223…
2426,"3522",9021,"2004-11-06","04:23",59,98,191,139.5025,40.8118,3.9,11,"RS","AOMH10",140.6681,40.6064,75.8368605313474,0.151824718077666,0.824006310842043,0.837876569267142,-88.5337845887759,0.00110788549949893,0.0011370419957064,0.00133812332017643,0.00222163271041817,0.00420478853808369,0.00325977111159664,0.00240544617482911,0.00281426205247486,0.00235053576871317,0.00204577013127086,0.001464…
2429,"3526",12599,"2007-03-07","21:59",47,87,181,140.3048,40.0895,4,11,"RS","AOMH10",140.6681,40.6064,85.8600577365743,0.376465147267538,0.147097787964957,0.404182837749641,-152.97382423396,0.00246596183060485,0.00257728840644581,0.00322652046018617,0.00512162574677221,0.00760702217690996,0.00897127164899157,0.0034837353487313,0.00231123157645442,0.00158783415065932,0.00146760730442445,0.00100798…
2434,"3532",16133,"2009-07-28","20:53",54,51,13,140.1088,41.4177,3.8,5,"ALL","AOMH10",140.6681,40.6064,71.4511128183617,0.553704002561389,0.568328061787876,0.793463867021093,139.332265005724,0.000301790318267502,0.000302817078778592,0.000332329224715492,0.000473422634862339,0.000509626493816795,0.000726694127264009,0.00107714394581226,0.000508810317505453,0.000484426570906262,0.000661381577154973…
2532,"3650",6152,"2003-01-28","20:10",69,150,340,142.0758,41.3297,4.3,11,"ALL","AOMH12",141.1582,40.5819,71.8831691415942,0.471470136749866,0.525212497288842,0.705784851888533,-116.581149100752,0.00487203787341601,0.00496065820027947,0.00540337385158569,0.0066317930132054,0.00892912817132781,0.0135194221400177,0.0192126401100942,0.0089136301061913,0.00664375413527623,0.00436954920443746,0.0033222…
2544,"3666",8314,"2004-07-09","19:54",55,68,14,141.0377,39.9122,4.1,5,"RS","AOMH12",141.1582,40.5819,76.5768253914001,0.299205370997178,0.050469302977593,0.303432042765102,-5.79148117765146,0.00458042124045376,0.00470892862974159,0.0054138628390457,0.00744390427531144,0.00897695913324774,0.0175207415368186,0.012897361590651,0.00808035444767122,0.0047285738759165,0.00320898650199716,0.002373484463…
2570,"3705",12599,"2007-03-07","21:59",47,87,181,140.3048,40.0895,4,11,"RS","AOMH12",141.1582,40.5819,78.707013453663,0.480727938432435,0.37310480398728,0.608528179748387,-128.2349895937,0.0022250521005136,0.0022705196651868,0.00250728744861853,0.00321884539547957,0.00417072822538223,0.0074403444839604,0.00893909865702354,0.00550885895172494,0.00322292165588926,0.00171127952129394,0.0009926470470…
2715,"3893",5823,"2002-10-25","05:01",52,110,11,139.9623,39.8165,4.1,14,"RS","AOMH14",140.2761,40.5461,81.7816500155201,0.401014078542606,0.314529001127997,0.509647705518185,6.78645176018991,0.00320534718244374,0.00324702520624648,0.00350961666852664,0.00392746482734091,0.00542135714097494,0.0065925181850337,0.00760280341058481,0.00896322303638596,0.00922160441571856,0.0106748737697455,0.00658984…
2717,"3896",10537,"2005-10-07","16:36",49,87,17,139.1603,40.3227,3.8,11,"RS","AOMH14",140.2761,40.5461,76.6565005334701,0.4594117825958,0.252295547259762,0.524129973532285,58.0192693195007,0.0051433133357788,0.00516828603407358,0.00547882131849543,0.00714361332590168,0.00999955036989164,0.00805038094129713,0.00927548776075954,0.012526193492039,0.0207000913041465,0.0165908171588985,0.0137802383869…
2723,"3903",16133,"2009-07-28","20:53",54,51,13,140.1088,41.4177,3.8,5,"ALL","AOMH14",140.2761,40.5461,72.147804780243,0.704767281698146,0.553500516796261,0.896136007225422,158.863641780243,0.0012408201723054,0.00124225317467898,0.001378334647319,0.00163957979372765,0.00216634330151064,0.00373418157699917,0.00305906756218296,0.00198318560402197,0.00281040424850234,0.00387491377710524,0.0032960056…
2726,"3907",5823,"2002-10-25","05:01",52,110,11,139.9623,39.8165,4.1,14,"RS","AOMH15",140.56,40.4814,80.3112070203036,0.557630007948124,0.305266843881154,0.635719334091222,23.1679425470246,0.00498092110055961,0.00531962803962833,0.00791830500486057,0.0159999248123233,0.0307159814754469,0.0125959995633534,0.00597276487566688,0.00391989396030046,0.00347947715037763,0.00257358656741909,0.00235886844…
2727,"3908",6468,"2003-05-16","18:01",56,74,6,140.0708,41.3372,4.3,5,"RS","AOMH15",140.56,40.4814,71.1860501370915,0.598491464504574,0.363653168980078,0.700311116857417,150.542791417297,0.00291894439481125,0.00305616328588641,0.00367915469639427,0.00696477940928498,0.0120801926474705,0.00538154528736868,0.00401086016958956,0.00306993695049263,0.00250823639236815,0.00207306499174531,0.001981715963…
2730,"3911",8314,"2004-07-09","19:54",55,68,14,141.0377,39.9122,4.1,5,"RS","AOMH15",140.56,40.4814,76.5307668471438,0.319493967029927,0.444508526361249,0.547415952431393,-46.5747655817991,0.00576558323155602,0.00597368476235564,0.00675362976480056,0.0103857748386916,0.0152894204599128,0.0163961375634629,0.00995394231950336,0.00442553253292753,0.00342684042231324,0.00300342990595752,0.001973337654…
2733,"3915",12599,"2007-03-07","21:59",47,87,181,140.3048,40.0895,4,11,"RS","AOMH15",140.56,40.4814,91.9744497167868,0.361242073777541,0.0223173139259848,0.361930792235158,-154.765669644094,0.00673644927985062,0.00716859931925338,0.0115337674677444,0.0231918002750972,0.0322530740395392,0.0173413695537579,0.0087619402759891,0.00529406694895333,0.00382268195642797,0.00341226004870672,0.002885924001…
2764,"3948",6152,"2003-01-28","20:10",69,150,340,142.0758,41.3297,4.3,11,"ALL","AOMH16",141.0958,40.4597,67.7558100045646,0.436157731362963,0.571636824788276,0.719028668469978,-119.001793596771,0.00719628551476385,0.00730756368224048,0.00787809794493569,0.0106713803699428,0.0138673724980618,0.021550834020984,0.0256238958005999,0.0265621999088931,0.0160787960681141,0.00920662482726433,0.0062371878…
2777,"3965",8314,"2004-07-09","19:54",55,68,14,141.0377,39.9122,4.1,5,"RS","AOMH16",141.0958,40.4597,79.3039252464,0.353674434177029,0.0278677018619022,0.354770650135416,-8.90386939607885,0.00975797695221709,0.0099463747164482,0.011451073661452,0.0138818453384267,0.0184836076024136,0.0317948435441975,0.0281999382091522,0.0229367034684586,0.0180606896878275,0.0109288235414431,0.00771623218935252,0…
2799,"4001",12599,"2007-03-07","21:59",47,87,181,140.3048,40.0895,4,11,"RS","AOMH16",141.0958,40.4597,81.8556397498056,0.46231550258287,0.308825074333165,0.555975314618677,-122.578965716441,0.0051220269991479,0.00524745219034914,0.0069655222833611,0.00898687386692391,0.0109209336780332,0.0157179689209516,0.0159606824728769,0.0122285461114558,0.00865873561208564,0.00671564320374452,0.0048801878693…
2859,"4077",6152,"2003-01-28","20:10",69,150,340,142.0758,41.3297,4.3,11,"ALL","AOMH17",141.3409,40.4465,70.99445486567,0.202412988464343,0.492500274714663,0.532473040156104,-127.368781154141,0.00440219237426081,0.00451243292914144,0.00494775194002286,0.00747687956302628,0.0105572718066743,0.0113422247817613,0.0187943373652811,0.00762259760055586,0.00685807739822175,0.00429771171671623,0.00280943…
2936,"4177",14503,"2008-06-15","02:26",63,93,56,140.9392,39.011,3.8,11,"RS","AOMH18",141.018,40.2934,62.1877620364517,0.199494280382466,0.803523376143377,0.827917739823328,-53.3545010203102,0.00604576178822818,0.00606273975278504,0.00734875037268242,0.00955796181201829,0.0190149924007347,0.0252270674078459,0.00815095880372364,0.00642904863257387,0.00404074547453808,0.00281064048750458,0.001737336…
2938,"4179",14514,"2008-06-15","12:30",50,91,18,140.9595,39.1678,4.2,5,"RS","AOMH18",141.018,40.2934,66.2145067888327,0.156720857029028,0.425922333517155,0.453840568059546,-15.6025510609722,0.00436832855907154,0.0043763031887656,0.00543896947040522,0.00692111328905979,0.014393496448049,0.0183416386945115,0.00983513654709481,0.00635176162099933,0.00362253436146574,0.0022213360596722,0.001505682170…
2940,"4181",14544,"2008-06-17","21:31",54,90,358,140.9407,39.1082,4,5,"RS","AOMH18",141.018,40.2934,64.1442789075756,0.204772431548818,0.359970367713769,0.414138158534566,4.73919306349632,0.00712915945957165,0.00714035270067243,0.00851626320342438,0.0138128775423516,0.0272601559056437,0.0261689941724935,0.0113666909872663,0.00545429858093596,0.00289091330897348,0.00145408393842997,0.0009262216581…
3142,"4442",7772,"2004-02-28","06:37",84,-8,67,140.3602,35.4358,4,32,"SS","CHBH10",140.245,35.5425,150.565948330462,0.275045110324495,0.31236018533766,0.416195504658076,-107.11933514181,0.0194914009758149,0.0200921521993041,0.0242419143633501,0.0601957855667654,0.0699686943997099,0.0504502474919598,0.0461500823401216,0.0359996001366682,0.0217248360638234,0.0127088512069345,0.00761731459767811,0.0…
3147,"4449",7931,"2004-04-09","01:23",79,-53,254,140.4747,35.8695,3.8,32,"ALL","CHBH10",140.245,35.5425,117.979257190869,0.330032310550091,0.395730930310044,0.515290495944845,-44.2784371354335,0.00163217445452378,0.00167469495729819,0.00192011754848499,0.00334365623233011,0.00401978944597848,0.00556461444756059,0.00431608650863256,0.0030236075472852,0.00312638495230514,0.00227550362557391,0.00204…
3162,"4471",9607,"2005-03-12","14:01",75,80,56,140.3572,35.4303,3.8,20,"RS","CHBH10",140.245,35.5425,138.275679749603,0.147485334376894,0.573137908745837,0.591809924129205,-94.1967456745691,0.0133616017003951,0.0138873684692241,0.0167038263879867,0.0329594752992216,0.0343267849353825,0.0411790764466616,0.0325237712296714,0.016066332033168,0.00901735500022041,0.00812158149623582,0.0057368687940373…
3175,"4485",9957,"2005-06-01","19:40",68,95,87,139.8212,35.5497,3.8,29,"RS","CHBH10",140.245,35.5425,118.380001320306,0.229606070091819,0.303775941997342,0.380787040692539,3.85349465796594,0.00306363595748581,0.00312849940067119,0.00347162302100905,0.00570659938141797,0.00734095326303063,0.00996401293656326,0.0099765861746391,0.00825012154395316,0.00529943756260983,0.004196399762892,0.00335835519…
3218,"4533",11771,"2006-09-09","02:40",73,-98,265,140.1958,35.2067,3.5,14,"NM","CHBH10",140.245,35.5425,101.911076066652,0.0573393843518023,0.958781250981335,0.960494295782738,101.327988671139,0.00223507460725587,0.00230279874934828,0.00268601447501684,0.00470355184940062,0.00527498586348817,0.00844590734024474,0.0054037217989086,0.00334987931125884,0.002397467326159,0.00161724796799996,0.0013855…
3235,"4552",13393,"2007-08-16","05:04",72,104,62,140.5537,35.4115,3.9,32,"RS","CHBH10",140.245,35.5425,128.394787397643,0.452689794674905,0.432967349479887,0.626409431536951,-124.123812247503,0.00250709882733011,0.0025873643964467,0.00311979679306201,0.00922066259007453,0.00703905264506524,0.00738731344942124,0.00668104094284715,0.00611082579198589,0.00462028051529342,0.00329814795453448,0.002466…
3239,"4556",13396,"2007-08-16","08:32",80,84,72,140.566,35.352,4.4,26,"RS","CHBH10",140.245,35.5425,118.284219359382,0.419744092994235,0.230248620723963,0.47874787827085,-125.20232199722,0.00781700910834828,0.00801132762655479,0.00899934969317228,0.0115248240767484,0.0147562537928839,0.0158810260373818,0.0158145340747048,0.0157479293877005,0.015627064695585,0.00959548996143501,0.00580552459989621…
3243,"4562",13400,"2007-08-18","04:52",81,101,82,140.35,35.3447,3.7,20,"RS","CHBH10",140.245,35.5425,124.735699833379,0.0803537671798801,0.00477392015537442,0.0804954546148307,-104.873175872513,0.00493171713503522,0.00509918151961665,0.00621110796557265,0.0106205625321826,0.00980702809213882,0.012854317251414,0.0106579514917267,0.00738897994583826,0.0049908917038942,0.00440596940978941,0.00265719…
3245,"4564",13404,"2007-08-18","23:16",73,93,69,140.3135,35.4055,4,20,"RS","CHBH10",140.245,35.5425,137.461492981751,0.0253654229396571,0.627273864938132,0.627786513327046,-89.8373783013894,0.0289705284729154,0.0298528485742986,0.0341147217048593,0.0598068775978148,0.0934894468910796,0.0662720370895599,0.0680483040200121,0.0426792912312283,0.0350446458107369,0.023262314072336,0.0153153890188921,0…
3275,"4597",15063,"2008-10-12","10:04",73,91,68,140.3397,35.3895,4,26,"RS","CHBH10",140.245,35.5425,139.937432568136,0.0567581120653937,0.692556785619219,0.694878683363112,-93.6653799456025,0.0302996628694116,0.0304238764788447,0.0373354858278287,0.0458355444824211,0.0658891709463702,0.0822817288588421,0.0580185729917584,0.0393071758334277,0.0259465534127367,0.0217669689667625,0.0152045026554636,…
3315,"4650",7772,"2004-02-28","06:37",84,-8,67,140.3602,35.4358,4,32,"SS","CHBH11",140.1562,35.2834,136.482301536008,0.590760154949481,0.299233288588,0.662222109020172,160.61897924575,0.00530895063077441,0.00552203669129425,0.00695517942399763,0.0109005290697287,0.0227039846062316,0.0169757370384911,0.013050564125738,0.00812751465086345,0.00714656745018194,0.00492567018688828,0.00343926440972485,…
3327,"4670",9607,"2005-03-12","14:01",75,80,56,140.3572,35.4303,3.8,20,"RS","CHBH11",140.1562,35.2834,124.234740796801,0.292328544623969,0.277692386499831,0.40319851130918,172.491789868515,0.00497736629956044,0.00517276606565578,0.00641017354523261,0.0104313153533004,0.0242827385605495,0.0151746184795533,0.0107011449247265,0.00600843801665624,0.00405720714285086,0.00196202048154447,0.001549315797…
3339,"4683",9957,"2005-06-01","19:40",68,95,87,139.8212,35.5497,3.8,29,"RS","CHBH11",140.1562,35.2834,114.72825060473,0.0940316876250268,0.76260445623632,0.76837979863418,47.2138766283817,0.00109228370490455,0.00111210954945994,0.00117959794845532,0.00180419234562172,0.00319925894544346,0.00229503676441141,0.00245605325675157,0.00342414778302573,0.00279005329698198,0.00167145201247299,0.001434375…
3370,"4717",11771,"2006-09-09","02:40",73,-98,265,140.1958,35.2067,3.5,14,"NM","CHBH11",140.1562,35.2834,145.198480040531,0.0058335656497696,0.187198470645255,0.187289342729672,73.9641143357781,0.0139546077336484,0.0144101730385169,0.0165691389033951,0.0210510123272017,0.0285211832328184,0.0345631177413149,0.0258988207453544,0.0232384308420341,0.0176976651567375,0.0112145359422492,0.0072298493760…
3374,"4721",12107,"2006-11-23","08:53",68,-127,17,140.2025,35.299,3.8,26,"ALL","CHBH11",140.1562,35.2834,170.090827298877,0.247204952982363,0.614040568112167,0.661933613035722,-128.583009824225,0.00262058585053037,0.00272528723990702,0.00534964508168533,0.00568309994633211,0.0106403679682612,0.00746173301586166,0.00603448927830682,0.00411516909251613,0.00360359249499718,0.00214804243905934,0.0022…
3384,"4732",13393,"2007-08-16","05:04",72,104,62,140.5537,35.4115,3.9,32,"RS","CHBH11",140.1562,35.2834,120.905548702315,0.652188131253511,0.270527243743943,0.706069648232836,-173.52225972209,0.000866151688793597,0.000893899168810442,0.00113566014282443,0.00174956754942471,0.00238020082346007,0.0035122910243885,0.00278243716910194,0.0019202298195789,0.00178373898034438,0.00166914982850552,0.00138…
3387,"4735",13396,"2007-08-16","08:32",80,84,72,140.566,35.352,4.4,26,"RS","CHBH11",140.1562,35.2834,116.396427199526,0.356232219347999,0.0532799300549568,0.360194593307926,-173.517724709722,0.00333745634877821,0.00336796755328789,0.00362030997567888,0.00418772666729814,0.00572438511981855,0.00783238201315539,0.011210264234174,0.0126578777842101,0.00782933957368053,0.00659300028818443,0.004808653…
3389,"4737",13397,"2007-08-17","00:22",73,92,60,140.3445,35.3412,4.4,20,"RS","CHBH11",140.1562,35.2834,135.140217300782,0.665198818855545,0.292319235286718,0.726594800370484,-170.852115654751,0.0316607110469743,0.0324323135776651,0.0377804391186762,0.0587882249519408,0.0725908302060253,0.0839401372407741,0.0398507645597923,0.0718002659814015,0.087337046435061,0.0497253548001419,0.0285243777846249…
3391,"4741",13400,"2007-08-18","04:52",81,101,82,140.35,35.3447,3.7,20,"RS","CHBH11",140.1562,35.2834,133.009493247232,0.690786288105972,0.134321013482407,0.703724257431963,166.956040723341,0.0094519265734558,0.00982103992202455,0.0129641163216009,0.0173764615212649,0.0242367036537562,0.0231489889196051,0.0270942970013986,0.0196079974500202,0.0159842189674691,0.0108879356170029,0.0064708763525507…
3392,"4742",13402,"2007-08-18","16:55",71,95,71,140.3452,35.3418,5.1,26,"RS","CHBH11",140.1562,35.2834,144.211500038543,0.684374954285279,0.281461119418568,0.739992864693526,179.909554017435,0.0712903732421145,0.0734399911764701,0.0852172388193844,0.107028600383262,0.22862888268983,0.25587376848751,0.109057973481997,0.0819787527411829,0.135564236434245,0.0833295171592876,0.0651057395703328,0.0507…
3394,"4744",13404,"2007-08-18","23:16",73,93,69,140.3135,35.4055,4,20,"RS","CHBH11",140.1562,35.2834,131.924082469449,0.387260219655369,0.335840768546377,0.512600721366392,157.569274065529,0.013891120869102,0.0146185766749024,0.0189890556373928,0.0371130134723657,0.0612381942908182,0.0293462605454255,0.0110870600250923,0.0111561243494325,0.0117663794771374,0.00739044541891759,0.00530558336660541,…
3423,"4782",15063,"2008-10-12","10:04",73,91,68,140.3397,35.3895,4,26,"RS","CHBH11",140.1562,35.2834,138.141904151962,0.529092321713172,0.267339823135131,0.592797828884146,167.019123372676,0.00382001308898281,0.00383315183367422,0.00425859988259052,0.00716092767174756,0.0116889164596211,0.00910132556719075,0.00626433587860677,0.00803964152559055,0.0101850315021604,0.00735896708784596,0.0053985359…
3424,"4783",15067,"2008-10-14","12:37",69,93,60,140.329,35.3993,4.3,29,"RS","CHBH11",140.1562,35.2834,141.380009365396,0.536732191555831,0.297099397524212,0.613473306233918,171.195574019559,0.0122374428701424,0.0122752065970394,0.0132356855130363,0.0176061944496816,0.0274119699401557,0.0198363332549138,0.0282670049704598,0.0233409872541844,0.0305171516691843,0.0210934480822838,0.0157751862112623,…
3484,"4856",15063,"2008-10-12","10:04",73,91,68,140.3397,35.3895,4,26,"RS","CHBH12",139.8586,35.3412,110.828155976355,0.429858988003053,0.0436690904975502,0.432071451303939,-164.913317118774,0.00224319074311571,0.00224686404350597,0.00231952379595468,0.00268552019169471,0.00304093546462269,0.00380440567763218,0.00445964798610832,0.00622192764663814,0.00430758712970498,0.00496777010337636,0.004421…
3485,"4857",15071,"2008-10-16","09:23",71,89,67,140.3255,35.4063,4.1,26,"RS","CHBH12",139.8586,35.3412,111.622021311772,0.396948331859974,0.0829199731526883,0.405516584265131,-166.637924001156,0.00319828650686582,0.00320299100217281,0.00342685864896701,0.00452501817896901,0.00752008012723269,0.0123934716685842,0.00987872822786415,0.00552467776073863,0.00561937752602546,0.00551139808034223,0.00392…
3487,"4861",15509,"2009-02-17","04:54",73,-80,222,140.2275,35.2757,4.5,20,"NM","CHBH12",139.8586,35.3412,113.018050953557,0.0415255631252638,0.884255775821127,0.885230280472767,61.7289044181762,0.0228854093692903,0.0229313791124738,0.0238100921039798,0.0246215659128334,0.0305917727175134,0.0381522669313371,0.0576856358550376,0.0811221134524983,0.0610101080477653,0.0477175983364628,0.0427337084746…
3488,"4863",16193,"2009-08-11","05:07",51,63,88,138.4993,34.7862,6.2,20,"RS","CHBH12",139.8586,35.3412,67.3775663497853,0.40635622022212,0.334490557637689,0.526316740054865,-25.0951208454916,0.00966558268290122,0.00967540112863544,0.00982107495643934,0.0101063860998875,0.0112132340562391,0.0122589985316909,0.0190702700557701,0.0197207095460584,0.042218667269349,0.0376964166466788,0.03695464409245…
3609,"5012",15063,"2008-10-12","10:04",73,91,68,140.3397,35.3895,4,26,"RS","CHBH13",140.3013,35.8275,107.074185969795,0.238414341930725,0.358494032865376,0.430533819854308,-72.4726478585619,0.00768274599996642,0.00770287769603023,0.00866733555944386,0.011891105331297,0.0170860333898772,0.0195313237646607,0.0189838510318639,0.0127798735518001,0.00905994513228419,0.00611981730773068,0.0044043160184…
3618,"5024",15509,"2009-02-17","04:54",73,-80,222,140.2275,35.2757,4.5,20,"NM","CHBH13",140.3013,35.8275,94.708407152581,0.159233252605781,0.563083188549593,0.58516485366313,143.874167000689,0.00474565594096327,0.00475198474429369,0.00514521241058132,0.00547823904370739,0.00712870927447599,0.0104460485256388,0.0109426994292999,0.0104472167776877,0.0117576613873678,0.0108209970427868,0.00800065758…
3638,"5053",16593,"2009-11-14","04:23",74,113,330,139.7953,35.4683,4.2,35,"RS","CHBH13",140.3013,35.8275,106.309035592022,0.320565795244011,0.924570587146256,0.978566911200454,79.2917469861064,0.00150089052898604,0.00150643847866416,0.00173294138677568,0.00232602401320365,0.00278840857838302,0.00551557393749735,0.00362238828399165,0.00359703226146222,0.00295717690542855,0.00259133794013826,0.0017…
3744,"5171",11292,"2006-04-21","03:20",87,-16,357,139.1952,34.9495,4.3,8,"SS","CHBH15",139.7917,34.9558,85.9157101621154,0.95392697314405,0.271848351610958,0.991906344553438,91.4407661762988,0.00444286682222189,0.00446873935243487,0.00456714911952741,0.00580905298047797,0.00639073090890236,0.00745532175563201,0.00690719739402314,0.00837342560962955,0.0104101964438717,0.0106633983841925,0.01057456…
3745,"5172",11296,"2006-04-21","23:17",80,-168,87,139.2007,34.9412,4.5,5,"SS","CHBH15",139.7917,34.9558,80.645235938227,0.917640871898794,0.156940832544285,0.930964658136318,0.868615211134767,0.00413986883729424,0.00420270137411641,0.00448420739261689,0.00619379280570476,0.00798914645315756,0.0140332203360455,0.00752844000507409,0.00784970494732127,0.00947751438933226,0.00729605881555241,0.004563…
3747,"5174",11300,"2006-04-22","06:03",81,-25,350,139.1963,34.9438,3.9,5,"SS","CHBH15",139.7917,34.9558,80.506421231375,0.852144203264879,0.393535335373306,0.938626551587646,98.0707118463583,0.00139571411829214,0.00143467098318743,0.00163263190891272,0.00217655242757899,0.00361120752934527,0.00316949257768495,0.00280138644246023,0.00146245295308943,0.00168819899301001,0.0017530824338861,0.0016061…
3749,"5177",11345,"2006-05-02","18:26",86,8,202,139.3327,34.9175,4,8,"SS","CHBH15",139.7917,34.9558,90.135153367446,0.575317881560281,0.155968415064601,0.596084567272776,-117.472538155542,0.00425466257298978,0.00434531883640315,0.00505343959595838,0.00804516874154918,0.0104552437752546,0.0106409577106574,0.00605135831033,0.00562645351886959,0.00798047704338531,0.00897001513934063,0.00760491086075…
3756,"5184",12115,"2006-11-24","03:35",84,157,87,139.1197,35.0013,3.9,8,"SS","CHBH15",139.7917,34.9558,83.8724741541576,0.931638972544871,0.0784786581893469,0.934938540737124,7.47307924042575,0.00125568458619193,0.00127679377739712,0.0013666270266609,0.00178111032785732,0.00223607271795888,0.00374992027915261,0.00361144347456803,0.00182156877443593,0.00129255256759638,0.00108388183857836,0.001126…
3770,"5198",13556,"2007-10-06","03:46",54,95,237,139.2735,35.4017,4,26,"RS","CHBH15",139.7917,34.9558,95.0596502238311,0.113306940574749,0.122833572801622,0.167112385506345,-100.522961190236,0.00338083893434751,0.00344135240130969,0.003867938970563,0.00626317632675306,0.00921410641353788,0.0140312395033368,0.0125601837566176,0.00596227374665069,0.00462200395499614,0.00347025552373309,0.0023259782…
3778,"5206",14670,"2008-07-15","22:23",75,120,60,138.9877,35.5282,4.1,11,"RS","CHBH15",139.7917,34.9558,77.0368296232229,0.157630988946175,0.355124576929821,0.38853699156674,70.9390836452178,0.000770467963967354,0.000772783730677607,0.000866497774953866,0.00122767771829581,0.00167628417638538,0.00216741255878986,0.00229586245232592,0.0016042481416539,0.0013214621296125,0.00102226091581357,0.00090…
3779,"5207",14725,"2008-07-23","04:17",87,-163,89,140.0512,34.3645,4.3,8,"SS","CHBH15",139.7917,34.9558,81.7049639483551,0.759566111498186,0.206229237628473,0.787064912309839,-108.389808275152,0.0011060881388931,0.00110939897241705,0.0012621167457886,0.00182134020984549,0.00298728323062946,0.00420846561587475,0.00237589978955342,0.00117304231807723,0.000884708285255654,0.000849682078191602,0.0007…
3786,"5218",16193,"2009-08-11","05:07",51,63,88,138.4993,34.7862,6.2,20,"RS","CHBH15",139.7917,34.9558,73.9131000122008,0.363550980233612,0.0329237739183437,0.365038751528993,-6.40458072517924,0.00879021917303545,0.0088016215028823,0.0090357867504717,0.00928965015487666,0.0113488049943595,0.0133938052845336,0.0162338989463406,0.0171037610483776,0.0200557430926904,0.0251222811862299,0.024718951595…
3798,"5230",7772,"2004-02-28","06:37",84,-8,67,140.3602,35.4358,4,32,"SS","CHBH16",139.9681,35.1351,112.009448672898,0.725115485139193,0.105431616597144,0.732740262689948,159.982238885081,0.0010121250318019,0.00102197492777465,0.00106499721126395,0.00112579980902468,0.00127885476110464,0.00181313918384662,0.00346092260820724,0.00337152069992162,0.00417478597655018,0.0031845156146579,0.00197348473…
3827,"5263",11292,"2006-04-21","03:20",87,-16,357,139.1952,34.9495,4.3,8,"SS","CHBH16",139.9681,35.1351,80.7351777809546,0.826932310227181,0.166502226116126,0.843528326139252,76.9648058995282,0.00540624567699249,0.00543992963189783,0.00557847327500993,0.00581006558827007,0.00651683244682568,0.00688984907309297,0.0142269121386195,0.021299673143032,0.0260552702154478,0.0128884622822119,0.0120136937…
3830,"5267",11340,"2006-04-30","13:11",85,157,283,139.107,35.0748,4.2,5,"SS","CHBH16",139.9681,35.1351,75.7980005111168,0.612970459393358,0.284171979905843,0.675637845485665,161.826580389093,0.00266852738415779,0.00270206996578549,0.00280863091202814,0.00300856466442056,0.00337124167333047,0.00450932651068871,0.0104100799276471,0.0113012985006149,0.00559712537826338,0.0030071068072152,0.001991029…
3851,"5288",13396,"2007-08-16","08:32",80,84,72,140.566,35.352,4.4,26,"RS","CHBH16",139.9681,35.1351,100.372684616146,0.0358459976245936,0.133084614794984,0.137827610589575,174.378945468948,0.00133234945866315,0.00134202017496012,0.00136110977514674,0.00140013113671542,0.00146167737890411,0.00167877105050093,0.00299023180205147,0.0040155976977282,0.00532973423164795,0.00475257838336202,0.00328849…
3857,"5294",13543,"2007-10-01","02:21",72,93,49,139.1185,35.2255,4.7,11,"RS","CHBH16",139.9681,35.1351,82.3376745049111,0.355484593262089,0.445995539664902,0.57033439090388,48.5457916034978,0.00237274257769359,0.00239028702251424,0.00247840701863112,0.0026084977841662,0.00316715054110158,0.00451194405107156,0.0056851465838622,0.00784720257798918,0.00857708735527393,0.00759599124209606,0.004886522…
3872,"5311",15067,"2008-10-14","12:38",69,93,60,140.329,35.3993,4.3,29,"RS","CHBH16",139.9681,35.1351,113.586379981334,0.211291928320602,0.360662137472734,0.417996957381079,168.51920852911,0.00167938899603397,0.00168243623356132,0.00173339158876464,0.0018275946186176,0.00207842909910346,0.00254396066400406,0.00505489746483546,0.00416035790046962,0.00639951749431158,0.00389554845945985,0.003497049…
3873,"5312",15071,"2008-10-16","09:23",71,89,67,140.3255,35.4063,4.1,26,"RS","CHBH16",139.9681,35.1351,110.654062503643,0.0681138654328245,0.424489086193509,0.429919158635203,160.358760623307,0.00133676668495291,0.00134022916324038,0.00137370793839156,0.00144374637661883,0.00172433090211827,0.00199058792822623,0.00283201317793544,0.00539320937476008,0.0053716076187674,0.00273316740431317,0.002188…
3874,"5314",15509,"2009-02-17","04:54",73,-80,222,140.2275,35.2757,4.5,20,"NM","CHBH16",139.9681,35.1351,120.017448718678,0.160847286957397,0.365186611063338,0.39904023684521,14.434381571429,0.0290762395092625,0.0291331135994765,0.029773103835509,0.0308039275904875,0.0340417567114272,0.038102862622118,0.0575487161455406,0.0825589630567148,0.123281090196348,0.101072901709608,0.0674515255572474,0.0…
3876,"5318",16193,"2009-08-11","05:07",51,63,88,138.4993,34.7862,6.2,20,"RS","CHBH16",139.9681,35.1351,67.2000363910023,0.379984868842879,0.227267233055611,0.442762798539233,-14.1195452513427,0.00885230410684134,0.0088632822532062,0.0089956541174058,0.00921991293885143,0.00960863328470808,0.0104426260298835,0.0156307720538686,0.0229076633465747,0.0278177567751248,0.0240346212784808,0.025137226537…
3919,"5362",11771,"2006-09-09","02:40",73,-98,265,140.1958,35.2067,3.5,14,"NM","CHBH17",140.3431,35.1681,131.924859176241,0.572282781494033,0.231154077389848,0.617203199512526,-157.423449131096,0.0103174173512561,0.0107511019435219,0.0140716924355246,0.0216260110977499,0.0417052535299811,0.0478145770032529,0.0193311439133849,0.0117225346064748,0.00646564270587232,0.00501790754199397,0.00367489570…
3925,"5368",12337,"2006-12-31","08:30",85,-171,357,140.5657,34.8123,4.9,32,"SS","CHBH17",140.3431,35.1681,116.217193801825,0.659448516627099,0.317771300009581,0.732018404954042,-24.7855218610944,0.0148114347718241,0.0152099379354421,0.01622800690165,0.0262898978697141,0.0287971210713849,0.0453954234697728,0.030951315157841,0.035171844933128,0.0319323641154237,0.0141709226234568,0.0098843332096808…
3935,"5379",13396,"2007-08-16","08:32",80,84,72,140.566,35.352,4.4,26,"RS","CHBH17",140.3431,35.1681,126.661944022867,0.340876377669008,0.357207891535487,0.493755184912495,152.506444803078,0.00385044978671324,0.00399464183626017,0.00479878476283319,0.00720082588179995,0.0141520436333414,0.0130960339034381,0.0104976277367794,0.00492027303307449,0.0066000009696969,0.00376742655270146,0.003060105507…
3937,"5381",13397,"2007-08-17","00:22",73,92,60,140.3445,35.3412,4.4,20,"RS","CHBH17",140.3431,35.1681,133.329141445515,0.0838944110431082,0.521052831687189,0.527763512961542,118.934996618554,0.0113437226870195,0.0116953840467083,0.0143225413945989,0.0200806809147499,0.0405811957068788,0.0519690663953087,0.0184420580738702,0.0193361716479762,0.0145985350360918,0.00812004891980338,0.00420397840503…
3938,"5384",13400,"2007-08-18","04:52",81,101,82,140.35,35.3447,3.7,20,"RS","CHBH17",140.3431,35.1681,131.523551812877,0.0911967872645526,0.380308656412768,0.391090179050639,99.0955974139172,0.0110562209456939,0.0115004172619953,0.0150042748575198,0.026228822771905,0.0394315779293703,0.0403572942601458,0.0175339316754686,0.00953987344150854,0.0057017608253942,0.00300597383388479,0.001800623847448…
3939,"5385",13402,"2007-08-18","16:55",71,95,71,140.3452,35.3418,5.1,26,"RS","CHBH17",140.3431,35.1681,141.891196658711,0.000556325736592755,0.373405702908534,0.373406117334654,104.967506803871,0.0419591627657178,0.043164088731259,0.0502188327223961,0.0667641213377365,0.1052112351415,0.175311924865367,0.0713415113380702,0.0384811742544325,0.0223624571324352,0.0192467048348542,0.0155074376026473,0…
3940,"5386",13403,"2007-08-18","17:07",75,97,56,140.3178,35.4263,4.4,35,"RS","CHBH17",140.3431,35.1681,135.061201261894,0.0775548730975981,0.389247306385766,0.39689825380034,118.398706619302,0.00636609541084643,0.00657351636112667,0.00762031904843885,0.0111343454230592,0.0199041687844532,0.028471808477861,0.0111040626889441,0.00859311408687212,0.00604660275692062,0.00353698020916148,0.00304601616…
3955,"5408",15063,"2008-10-12","10:04",73,91,68,140.3397,35.3895,4,26,"RS","CHBH17",140.3431,35.1681,131.604989263905,0.0431518324672336,0.607574158522578,0.609104620528936,110.534658170735,0.00300260298074854,0.00299596802219249,0.00392865322343421,0.00755924546896051,0.0109932498470652,0.0150440789016809,0.0044351941896607,0.00254164119222207,0.0024749671816006,0.00145270851171183,0.00141345296…
3956,"5409",15067,"2008-10-14","12:37",69,93,60,140.329,35.3993,4.3,29,"RS","CHBH17",140.3431,35.1681,133.535229224435,0.000555536574072174,0.617461135304621,0.617461385215753,116.193036568557,0.00516175129292375,0.00518478085361378,0.0059913515294965,0.0097261877835049,0.0139171212540525,0.0217475331934452,0.00925170096252576,0.00866408537411768,0.00913356971287787,0.00534759093330819,0.00446533…
3957,"5410",15071,"2008-10-16","09:23",71,89,67,140.3255,35.4063,4.1,26,"RS","CHBH17",140.3431,35.1681,128.923213345171,0.0268847434190423,0.732371230127548,0.732864522369071,108.727190407299,0.00660933367292044,0.00664661593895721,0.00793854607595119,0.011672975713159,0.0196605621994896,0.0272181383455959,0.0129729622677321,0.00866829470541929,0.00686170080956609,0.00494110586913496,0.0032482403…
3960,"5414",15509,"2009-02-17","04:54",73,-80,222,140.2275,35.2757,4.5,20,"NM","CHBH17",140.3431,35.1681,139.412914567736,0.110229117616495,0.662292339289802,0.671402711531961,-87.5918756938923,0.0281153871216457,0.028255575998376,0.0339507819055762,0.0480924889769702,0.0781371178250132,0.105881311193241,0.042227220592883,0.0262608361253026,0.019848182989886,0.016939263561324,0.00950234000601957,…
4041,"5510",15063,"2008-10-12","10:04",73,91,68,140.3397,35.3895,4,26,"RS","CHBH20",140.1029,35.0848,114.185391393522,0.0386746167035476,0.596723671173947,0.597975639734997,144.439249927369,0.000296411758201324,0.00029681086907322,0.000317825141076033,0.000337913646365458,0.000361328272074024,0.000454817024747315,0.000513898423815446,0.000548019601565491,0.000433363361626245,0.000603521356705792,…
4042,"5511",15067,"2008-10-14","12:37",69,93,60,140.329,35.3993,4.3,29,"RS","CHBH20",140.1029,35.0848,116.804877541963,0.0538988302379921,0.543872783428883,0.546536996419918,150.493633781335,0.000648531562069264,0.000647731102773365,0.000712339730184973,0.000803038420687329,0.0010322046337815,0.0010771118094237,0.000936233556864952,0.000938708446750108,0.00121827773516551,0.00115640407470745,0.00…
4043,"5512",15071,"2008-10-16","09:23",71,89,67,140.3255,35.4063,4.1,26,"RS","CHBH20",140.1029,35.0848,113.372886816516,0.027561431947293,0.638807475213911,0.639401769562892,142.483442727604,0.000430536034031996,0.000430875859384115,0.00051187330072978,0.000707867190933441,0.000825375048084203,0.000562087874357738,0.000755030338264629,0.000674807228473436,0.000771291388516688,0.000562665023526432…
4078,"5558",6333,"2003-03-26","04:08",73,-38,305,132.3083,33.1365,4.2,8,"ALL","EHMH01",132.5577,33.0522,100.191880342484,0.675465136280861,0.322634284492788,0.748562643912382,167.242948767091,0.019015177464331,0.0200331017318837,0.0291259995708302,0.0526214687366288,0.0641365196280559,0.0488792749946232,0.0365029056377708,0.0189636279756802,0.0137796457501635,0.00780393925527358,0.006684083807074…
4119,"5616",3020,"2000-07-26","16:24",90,-161,40,133.4638,33.6658,3.8,5,"SS","EHMH02",133.1866,33.8617,84.7507695698494,0.941407090854682,0.319438599122595,0.994126918115027,-90.2251547133629,0.0149435354752482,0.0159913339968872,0.0234796306614904,0.0610212866137711,0.0680875523866147,0.0228142024186689,0.00785872278426972,0.00453983517101667,0.0031803973336676,0.00227778927032331,0.001741915118…
4153,"5662",11361,"2006-05-08","12:45",80,-42,313,133.5283,34.0215,3.8,8,"ALL","EHMH02",133.1866,33.8617,92.7763546536984,0.668805423232955,0.634651188966128,0.921999363232932,-72.6164585634387,0.0111258965481439,0.0119167889131259,0.0170355390287481,0.0459795874709637,0.0539518515344932,0.0326669284751413,0.0114834771955188,0.004692575994057,0.00270293140867466,0.0016706413409227,0.0012200812677…
4172,"5693",3020,"2000-07-26","16:24",90,-161,40,133.4638,33.6658,3.8,5,"SS","EHMH03",133.6523,33.9121,84.9834175983077,0.881181704285059,0.0635508346952435,0.883470375596818,-7.54665715836047,0.0101418955920479,0.0106836496573034,0.0162274960483742,0.0301106742534936,0.046533543256451,0.0291886228691934,0.0107937879912476,0.00815434519750053,0.00551105189868504,0.00569761860780449,0.004029138121…
4187,"5713",7476,"2003-12-13","12:33",45,85,6,134.3007,34.5565,4.3,11,"RS","EHMH03",133.6523,33.9121,78.2037610986569,0.436619984380939,0.29710621420885,0.528118465197276,-145.988330774096,0.00249629612225793,0.00266903748943322,0.003938472334548,0.010597448659937,0.00938054231374711,0.00792116351806981,0.00506513060246229,0.00247850732296679,0.00202410131416389,0.00150808898941674,0.001086294757…
4191,"5718",11361,"2006-05-08","12:45",80,-42,313,133.5283,34.0215,3.8,8,"ALL","EHMH03",133.6523,33.9121,109.962175274501,0.912356495447265,0.171738558046077,0.928379505969709,-176.811067747597,0.025794675322632,0.0272659334701748,0.0447572424753805,0.0778707729510887,0.0873731865047853,0.0885450655880947,0.0258313334150601,0.0143482537613467,0.0114719573743978,0.0076978121567105,0.00549888685735…
4197,"5725",957,"1999-02-07","18:15",76,103,210,132.0963,34.2303,3.9,5,"RS","EHMH03",133.6523,33.9121,59.4790613630121,0.200944999770867,0.827994634056381,0.852029346301566,-106.51279151614,0.00115767761056349,0.00121909761709225,0.00156835482273623,0.00354884812298301,0.00360762078106888,0.00327235140227941,0.0023221267773315,0.0014824888768554,0.00104039750095817,0.000936363651579876,0.00066820…
4199,"5727",1231,"1999-07-16","02:59",83,161,201,133.1958,34.4247,4.2,17,"SS","EHMH03",133.6523,33.9121,88.4197939393059,0.443448124118439,0.308868176859254,0.540412610382587,-57.9567440402892,0.00700079472774341,0.00748694308112463,0.0107541978315447,0.0279584323594868,0.0221407858939108,0.0150155663229863,0.00701828652735125,0.00651722417444728,0.00518394990716538,0.00361730567135264,0.00221277…
4205,"5734",3020,"2000-07-26","16:24",90,-161,40,133.4638,33.6658,3.8,5,"SS","EHMH04",133.0684,33.899,82.3771134715273,0.923645501629655,0.294852321856141,0.969566348624298,-94.2540621704264,0.00480000299999906,0.00487116997034593,0.00523413854612199,0.0065171208489639,0.00967340470568662,0.00707622524796943,0.0086420141541194,0.0106059863473418,0.0100014935884597,0.00713477636439994,0.0045807108…
4227,"5766",5658,"2002-10-13","20:18",62,-82,170,132.3543,33.3503,3.7,32,"NM","EHMH04",133.0684,33.899,88.9459679338321,0.314808618168344,0.458700614925335,0.556336876546883,-122.628509022405,0.00219324054768281,0.0022232473546594,0.00234930701484502,0.00262417514468833,0.00338014527794295,0.00350993464041711,0.00728956712569409,0.00697936799717568,0.00379595377474489,0.00338533704082769,0.002258…
4258,"5808",5336,"2002-07-01","20:49",71,-132,105,132.5138,33.9407,3.6,32,"ALL","EHMH05",132.8057,33.7079,122.230041022534,0.348411962468834,0.21703318490982,0.410480570725929,28.4919591379621,0.00478702522972253,0.00500287223402717,0.0063401279411381,0.0125564063330238,0.00870449676891203,0.0119836822387779,0.0134700768371973,0.00506003698010202,0.00305722435225156,0.00210015239447046,0.00143079…
4263,"5814",11361,"2006-05-08","12:46",80,-42,313,133.5283,34.0215,3.8,8,"ALL","EHMH05",132.8057,33.7079,80.2260249933405,0.616151883098112,0.59427848505242,0.856043258744294,-70.4770747382528,0.00403596582492964,0.0043226535102874,0.00608945674424246,0.0133274631869685,0.0151171946802309,0.0120876098629961,0.00648034003737458,0.00293539352387376,0.00184986689791455,0.00141672019538087,0.00107090…
4278,"5839",1231,"1999-07-16","02:59",83,161,201,133.1958,34.4247,4.2,17,"SS","EHMH05",132.8057,33.7079,82.1342740458674,0.9717918659635,0.118455710237167,0.978984773140325,3.40844550434628,0.0105655856439669,0.0109213251943159,0.0136774103908598,0.0300365898363979,0.0368040235028726,0.0383653239266919,0.0220927399839857,0.013371728945802,0.0108480828536659,0.00500132757875347,0.00313838603106756…
4280,"5841",1430,"1999-10-30","06:26",87,-165,77,133.5073,34.0487,4.5,17,"SS","EHMH05",132.8057,33.7079,86.7525820589143,0.817821227405467,0.00496457442468166,0.817836295962831,162.842296030054,0.0116575922042247,0.0123731364657471,0.0168588379196195,0.0321027474057907,0.0364743724277745,0.0259568217623036,0.0159264763208941,0.00526175076946828,0.00349000908021741,0.0019261412876526,0.00169532675…
4309,"5872",6333,"2003-03-26","04:08",73,-38,305,132.3083,33.1365,4.2,8,"ALL","EHMH06",132.8005,33.3314,87.171245997271,0.541760177042105,0.556970081537984,0.776994054775918,119.275707897806,0.0355581124499037,0.0370804000787478,0.0437227138681944,0.0671680316296376,0.139478282180417,0.130841935173705,0.0302956441093435,0.0167400236558973,0.00837472421635483,0.00557736467697783,0.0044170997328563…
4312,"5875",6610,"2003-06-24","00:33",66,-66,4,131.9318,33.5277,4.2,14,"NM","EHMH06",132.8005,33.3314,82.4905847133279,0.458088445840478,0.45398199464873,0.644937730077706,100.534265416648,0.00194054426901321,0.00210172351178741,0.00386807780945523,0.00922778205204263,0.00646969972796265,0.00507895846114142,0.00246517713765157,0.00233180783299139,0.00177398757041869,0.00111729722992586,0.00087291…
4330,"5901",957,"1999-02-07","18:15",76,103,210,132.0963,34.2303,3.9,5,"RS","EHMH06",132.8005,33.3314,67.8750164707172,0.164743978856647,0.795597972286454,0.812475668605427,-63.5125040091785,0.0018027981251377,0.00190308712622413,0.00235305484636461,0.00460538270071012,0.00809697633749784,0.00416085449997954,0.00250779024441838,0.00136616064941133,0.000903535397203674,0.000978421641216097,0.00110…
4332,"5903",1231,"1999-07-16","02:59",83,161,201,133.1958,34.4247,4.2,17,"SS","EHMH06",132.8005,33.3314,68.2764780785804,0.971481783653151,0.0812792844639831,0.974875980857506,-4.06635724375909,0.0032859017027294,0.00340750634628903,0.00411039645289843,0.00729683862710421,0.0116935879865848,0.0124148710826976,0.00604494112874559,0.0052737655465521,0.00465451907719799,0.00445841752867539,0.0035819…
4333,"5905",1430,"1999-10-30","06:26",87,-165,77,133.5073,34.0487,4.5,17,"SS","EHMH06",132.8005,33.3314,76.4060002972114,0.308053605126162,0.117499054712208,0.329701458124601,142.420567098191,0.00306693201750544,0.00319424944548794,0.00392043498606979,0.00845402836522329,0.0135149071768917,0.0105828952560252,0.00353872979471448,0.00253697101284189,0.00192431673068651,0.00180879103270665,0.0010989…
4380,"5964",1430,"1999-10-30","06:26",87,-165,77,133.5073,34.0487,4.5,17,"SS","EHMH07",132.7505,33.4988,80.0230114182547,0.585210905702621,0.0704376958616272,0.589434706436241,151.979517482028,0.00519098898091683,0.00547097149142636,0.00789420332269191,0.0209862179775204,0.0274524859347929,0.0123284950419749,0.00578057709921769,0.00381179846004481,0.00360807693931269,0.00180069959460205,0.0020551…
4404,"5992",6333,"2003-03-26","04:08",73,-38,305,132.3083,33.1365,4.2,8,"ALL","EHMH08",133.0042,33.5354,79.4872260100219,0.666759850528567,0.492783723670309,0.829098604866304,110.188953249775,0.0121523958337441,0.0124178550402233,0.0136705960733247,0.0223829683018138,0.0501776773874599,0.0337104172623241,0.0350644741583273,0.0244498090790092,0.0150429640363859,0.0131749397721584,0.009858099766182…
4411,"6001",11361,"2006-05-08","12:46",80,-42,313,133.5283,34.0215,3.8,8,"ALL","EHMH08",133.0042,33.5354,80.9358684946518,0.741539732556263,0.669847774761679,0.999288354937045,-90.6062461499333,0.00720029665777737,0.00743284695389324,0.00862295306725022,0.0131344347042421,0.0193804430031927,0.0114370722215084,0.0101369201239824,0.0126399423495521,0.00908480788459503,0.00602051582507679,0.00489498…
4442,"6042",6333,"2003-03-26","04:08",73,-38,305,132.3083,33.1365,4.2,8,"ALL","EHMH09",132.3097,33.4686,92.6438473186304,0.134646701479533,0.348984776839118,0.374058964181808,55.6253626529402,0.00341579607705144,0.00349176484173834,0.00378722691292719,0.00610668808766257,0.0117157132518682,0.00801392886791491,0.00705228331818851,0.00838179035767419,0.00897490029972478,0.0045232751441848,0.0030915…
4468,"6081",5577,"2002-09-16","10:11",86,-7,167,133.742,35.3668,5.1,11,"SS","EHMH10",133.0607,34.1886,61.8521799366079,0.249227083076401,0.400668486100475,0.47185736689472,39.1468734129112,0.00569289797027841,0.00577012202037357,0.00652054675621608,0.0091181705538995,0.00905649826367786,0.0127957288186332,0.0236489375237028,0.0128569333824206,0.0142423789094378,0.0104241439936332,0.00697479985662…
4476,"6094",11361,"2006-05-08","12:45",80,-42,313,133.5283,34.0215,3.8,8,"ALL","EHMH10",133.0607,34.1886,88.505000026889,0.509150037676762,0.326537322685467,0.604863938396762,-19.5912898584119,0.0107070851775822,0.0112055628595801,0.0179589940141423,0.0361510343420489,0.0295166138301805,0.0346762940638125,0.0136217741135287,0.0130980184150122,0.0109769571603428,0.00644867049786233,0.0041717125260…
4487,"6109",5336,"2002-07-01","20:49",71,-132,105,132.5138,33.9407,3.6,32,"ALL","EHMH11",132.6024,33.578,118.558773647825,0.464938702957104,0.472069328499318,0.662583918018865,63.6069727870272,0.00269670947638043,0.00283579798116862,0.00370516606915264,0.00553334844827253,0.00742072764626219,0.0117659623915768,0.0042955015632636,0.00251284400630043,0.00166998392806638,0.00103103276669561,0.000799…
4489,"6111",5658,"2002-10-13","20:18",62,-82,170,132.3543,33.3503,3.7,32,"NM","EHMH11",132.6024,33.578,125.497163059949,0.521558543240319,0.558816929509966,0.764394972990999,-127.385690724616,0.00988562327321854,0.0101427261670618,0.0138854704781653,0.0196468337143673,0.0323231819906395,0.0412176443771354,0.0165082343089744,0.00652565268459792,0.00521299616247701,0.00283044353414796,0.00205896934…
4507,"6141",13046,"2007-06-06","23:43",63,-140,244,131.4952,33.3338,4.7,8,"ALL","EHMH11",132.6024,33.578,73.2942948583646,0.606072567527002,0.423357913626407,0.73929417699511,-169.306098424948,0.00203169088692153,0.00206917338567845,0.00221441630232438,0.00281325340842236,0.00405291773417621,0.00718341922067757,0.00393471582328381,0.00475178241926122,0.00443117269467124,0.00482893153606468,0.0039…
4508,"6142",13053,"2007-06-07","17:22",62,-133,248,131.4917,33.3162,4.6,5,"ALL","EHMH11",132.6024,33.578,70.5115580690337,0.625374704312886,0.43440168306382,0.76144490479818,-174.31509661946,0.00148055408546936,0.00151415709224638,0.00167051340611203,0.00203627235899327,0.00368396113443125,0.00664232041759504,0.00375155007296984,0.00345988970922485,0.00248646057479301,0.00220329333952608,0.001452…
4550,"6206",13046,"2007-06-06","23:43",63,-140,244,131.4952,33.3338,4.7,8,"ALL","EHMH13",132.1182,33.3685,85.1003540907352,0.333105174083303,0.466716146525511,0.573396039774159,-158.214874204227,0.00186509364912328,0.00188542684557105,0.00215686724904432,0.00250523359789062,0.00299384529660435,0.00303527721304002,0.00517654054750854,0.00560308946385831,0.00457922848742012,0.00427794864976194,0.00…
4559,"6220",15992,"2009-06-25","23:04",54,-120,69,130.8925,33.3692,4.5,8,"NM","EHMH13",132.1182,33.3685,71.1034136780569,0.0143039330178055,0.0895436004926536,0.0906788778545799,20.4805931774526,0.000646075644797109,0.000647946347778888,0.000690247393910328,0.000798458042166274,0.00123768739187244,0.00153000236274327,0.00232275999190618,0.00191862623770238,0.00104164930758869,0.00118379935799949,…
4565,"6228",1781,"2000-05-16","04:10",75,20,146,135.5005,34.9635,4.2,17,"ALL","FKIH01",136.3646,36.0924,62.8165251369517,0.641776003623251,0.0680837424583365,0.645377280986683,-114.066940440747,0.00105829170364319,0.00124044455740674,0.0014472880466583,0.00184922702770644,0.00178246685242671,0.00167989342519101,0.0032471694535395,0.00369365640389032,0.00284008063265816,0.00234997719563403,0.00195…
4573,"6238",5480,"2002-08-18","09:01",86,170,49,136.18,36.1257,4.2,14,"SS","FKIH01",136.3646,36.0924,126.123621085826,0.348723504740903,0.490635414461792,0.601939525768887,54.8077924225596,0.0264480195099747,0.0269343544567157,0.04574126194149,0.0426286982677163,0.0563236785730478,0.0568079331431799,0.0714129118857367,0.0543741436254402,0.0530669370983478,0.0340091734830472,0.0232726525131967,0.0…
4575,"6243",6196,"2003-02-11","18:34",88,158,250,136.3432,36.0545,4,5,"SS","FKIH01",136.3646,36.0924,136.339030173875,0.0613106011278655,0.451946651154098,0.456086357283425,130.983837985131,0.14711070253384,0.155437933594088,0.215324442179702,0.332164948030342,0.382379874078121,0.275706738764217,0.215659880367212,0.124567225223973,0.124253977401128,0.113984346732347,0.0748012205782767,0.049098395…
4576,"6244",6288,"2003-03-13","21:05",64,84,169,135.9773,35.5152,3.9,11,"RS","FKIH01",136.3646,36.0924,83.5054720819924,0.314842216922239,0.528131390776118,0.614856395819078,-140.406739417229,0.00357928339196549,0.00382149028521597,0.00625942478747049,0.0129865798037821,0.0106673359748346,0.00793799465230357,0.0101673317050247,0.00903935580669331,0.00738407737093809,0.00443861272471478,0.00335993…
4577,"6247",6548,"2003-06-05","23:14",87,171,103,136.313,36.2712,3.8,17,"SS","FKIH01",136.3646,36.0924,125.415152712634,0.567328233377004,0.414468836016123,0.702599274419802,64.537816714513,0.030420312375122,0.0342499727299162,0.0755482906490941,0.0771584585252971,0.051193534328077,0.0349829271502543,0.0323112752765966,0.0326352019757807,0.0249250734000925,0.0131090885648088,0.00740466388163568,0…
4578,"6248",7060,"2003-10-05","00:29",80,-13,334,137.2833,36.0042,4.3,8,"SS","FKIH01",136.3646,36.0924,78.3478066098479,0.430235395545316,0.100655837080663,0.441853022076848,-57.269222756476,0.00189979234654738,0.00206423690500873,0.00364167770128,0.00284801201542409,0.0040312945935518,0.00327341767881827,0.00659964086144087,0.00474978199499724,0.00646735796133166,0.00328929542607532,0.0022109821…
4579,"6249",7129,"2003-10-12","15:19",85,50,327,135.641,36.8465,4.2,8,"ALL","FKIH01",136.3646,36.0924,73.3550008915835,0.831981314891715,0.0591682402459885,0.834082603213107,175.036576490075,0.00302694784395106,0.00308285492684946,0.00413238489252877,0.00479418413914192,0.00529590529371514,0.00503364834687526,0.00814452106633656,0.011468977678939,0.00780452416486745,0.00485021290769797,0.00450106…
4581,"6251",8381,"2004-07-27","00:55",88,35,332,137.111,35.7552,4.2,8,"ALL","FKIH01",136.3646,36.0924,79.8532088298798,0.260176439799258,0.407779374659965,0.483710448744586,-32.9306608889646,0.00192303119319474,0.00197036627559446,0.00230741682840357,0.00298750297070982,0.00273157154766263,0.00269932508416456,0.0053061381908126,0.00849267449040642,0.00831468689849474,0.00366254667137499,0.0026214…
4582,"6252",8813,"2004-10-05","08:33",88,173,57,136.3812,35.9302,4.4,11,"SS","FKIH01",136.3646,36.0924,117.034582399614,0.550724453406706,0.385541958192857,0.672264847442804,-63.7298235449593,0.0394677821900344,0.0420368849107543,0.084351793875412,0.106415012991589,0.106279842303233,0.115680796159086,0.0919978767689777,0.0798093273809522,0.139705136627112,0.0706332683230785,0.0393571187969851,0.0…
4583,"6253",9341,"2005-01-09","19:00",49,92,178,136.854,35.3085,4.4,14,"RS","FKIH01",136.3646,36.0924,77.8360018621974,0.375588777910481,0.163442164483992,0.409609901276203,155.259732766924,0.00328562376878425,0.00332488011964341,0.00370123767407607,0.00508708503172495,0.00670070060142967,0.00491698535690315,0.00917091930070263,0.0110656160424985,0.0115345534807378,0.00523635953406563,0.002236063…
4584,"6255",10034,"2005-06-20","14:04",82,-19,144,136.8563,35.7578,4.5,29,"SS","FKIH01",136.3646,36.0924,103.243690948144,0.84723881482934,0.105288724641426,0.85375601016335,166.043247797688,0.00314913108650624,0.00323908493559524,0.00446199746750264,0.00550473606270092,0.00633609488565315,0.00545592345895725,0.0103071406607264,0.0118967332070615,0.0139115565628006,0.00688688200203837,0.004535348…
4585,"6256",10041,"2005-06-20","21:38",87,-18,140,136.8568,35.7588,3.9,32,"SS","FKIH01",136.3646,36.0924,105.545084466172,0.932453366725468,0.0121436213526386,0.932532438394084,169.929027798277,0.0034243708911273,0.00366572751851525,0.00494882410275411,0.00956061327740015,0.0100670378513245,0.00777037102717753,0.00625144100188109,0.00971140423007919,0.00716808442193589,0.00322473403554464,0.00206…
4587,"6260",11055,"2006-02-16","23:10",78,22,337,136.4227,35.6885,4.2,17,"SS","FKIH01",136.3646,36.0924,100.862544903494,0.762506275686824,0.201105781243877,0.788580595571246,16.2615890112845,0.00407049936985623,0.00439264762984695,0.00871211019214059,0.0118373937165239,0.0107029902363779,0.00926927423264626,0.0123886795906586,0.0156312686625238,0.0152748649748533,0.00871562760218678,0.0048281797…
4588,"6261",11064,"2006-02-18","16:21",82,18,334,136.4187,35.6883,3.9,17,"SS","FKIH01",136.3646,36.0924,100.809475840518,0.729889650617853,0.116212491883248,0.739083381864838,19.8109652647739,0.00139917402420142,0.0015010827558799,0.00333604448411588,0.00493464072248426,0.00404038191264143,0.00335146995212548,0.0041498609615263,0.00371939748346422,0.00263094099135651,0.00157980336118138,0.0011140…
4589,"6262",12272,"2006-12-19","18:33",86,20,320,137.2595,35.2623,4.1,23,"SS","FKIH01",136.3646,36.0924,71.256569020283,0.778721114849009,0.0221593944520421,0.779036336427361,-1.0485573300939,0.00242016146155582,0.00244694460909927,0.0027338885840502,0.00435470939214088,0.00446798890329866,0.00379343419608143,0.00718079140763746,0.00902439037830257,0.0107133141930964,0.00393831056926698,0.0026694…
4591,"6264",12669,"2007-03-25","09:42",66,132,58,136.686,37.2207,6.7,8,"ALL","FKIH01",136.3646,36.0924,69.8697561170335,0.390691435091697,0.336009270340823,0.515307701484251,130.171562502828,0.0555532460797747,0.0562893238367632,0.0608813934630278,0.0741170478769898,0.110408430837504,0.0874170680130602,0.147675202048279,0.220564883877738,0.221121568147479,0.179373796581329,0.0881460215778341,0.07…
4593,"6266",12672,"2007-03-25","18:12",53,101,40,136.8395,37.3043,5.2,8,"RS","FKIH01",136.3646,36.0924,63.5601165987103,0.291242188925313,0.261609368562825,0.391486237727263,157.723887537043,0.00618019223002003,0.00629451901577873,0.00769372696747162,0.00861107478483377,0.00816067066790469,0.0106618434147196,0.0130248356995396,0.024066638568774,0.015258357283797,0.00920471871379023,0.004769350769…
4594,"6267",12701,"2007-03-28","10:51",80,150,60,136.6118,37.1757,4,5,"SS","FKIH01",136.3646,36.0924,67.0020149186287,0.277607958550888,0.521892294934782,0.591132596092523,130.393133735601,0.00478112205972615,0.00483963005920907,0.00514397475790852,0.00580447416912161,0.00556236424553445,0.00662549770205982,0.0108576097277439,0.0184569193529148,0.0201073777504676,0.00610748657960048,0.00305871447…
4597,"6270",12828,"2007-04-15","12:19",46,103,347,136.4077,34.7912,5,11,"RS","FKIH01",136.3646,36.0924,62.0335299568779,0.325978542704254,0.52628316350037,0.619060561243847,11.2071378969525,0.00781966199397391,0.00784749056068244,0.0078586708876247,0.00799547002620859,0.00849072236267327,0.00959197052747766,0.0175792731647244,0.0181927298666253,0.0211552299916593,0.0262008968930455,0.017873253760…
4598,"6271",12899,"2007-04-28","09:27",52,110,197,136.6257,35.7287,4.1,11,"RS","FKIH01",136.3646,36.0924,92.7872504616554,0.474018493552203,0.363416920309459,0.59729840967201,132.876416450847,0.0127866025198252,0.0130545150809978,0.0168755842565524,0.0202630423924938,0.0197957265842909,0.0160310096999534,0.0239312116283317,0.0476187660486913,0.0481439948487867,0.0185631932597816,0.010749019871597…
4600,"6273",13189,"2007-07-09","16:01",64,73,26,136.758,37.3243,3.9,8,"RS","FKIH01",136.3646,36.0924,62.6963108000864,0.620895484259514,0.366067892513889,0.720775210661005,168.660841202063,0.00202602387448914,0.00204494391610137,0.00224468144733278,0.00237020485190627,0.0036475794028369,0.00394591695046918,0.00561943656072386,0.00834822221314215,0.00815965163717177,0.00419355207193138,0.002435976…
4601,"6274",13454,"2007-08-31","23:37",80,12,334,135.697,35.9163,4,14,"SS","FKIH01",136.3646,36.0924,89.2109495479451,0.91872583251704,0.16617691862567,0.933633720266171,97.4776804447158,0.00632942781300174,0.00686998957204449,0.0131046644749112,0.0203674328279241,0.0116211392083565,0.00722797676255257,0.00931360616517576,0.00786346312066128,0.00917558985733342,0.00555367406047564,0.0037714689445…
4603,"6276",13806,"2007-12-21","16:01",89,178,258,136.349,35.9387,3.8,5,"SS","FKIH01",136.3646,36.0924,95.1608268236931,0.849712021689938,0.00885208594483591,0.849758129840472,105.73902572734,0.0158685866415381,0.0159120743776542,0.0181521784918505,0.0236224649433542,0.0328366257249432,0.0301456310599065,0.0362340774409947,0.0559025324649966,0.0726821921793777,0.027165377965344,0.0166460542471782…
4606,"6281",15517,"2009-02-18","06:47",86,12,153,136.3145,35.662,4.8,5,"SS","FKIH01",136.3646,36.0924,81.9020153756244,0.395592193849776,0.043596590266017,0.397987244164561,-146.894012079725,0.0107573283393229,0.0107854385863534,0.0143482543189058,0.0157353032382601,0.0167756573641691,0.0202588621348782,0.0284017248595926,0.0391168715517997,0.0312042778317333,0.0219638732240013,0.0118934117476862…
4607,"6283",1447,"1999-11-07","03:34",79,17,329,135.7823,36.0705,4.7,14,"SS","FKIH01",136.3646,36.0924,93.9848142084022,0.518195347676276,0.222360131303327,0.563888682584222,117.287631134775,0.0119895454459291,0.0123831341751594,0.0165994893596159,0.0217815133542185,0.0189755202827222,0.0191060129278717,0.0312538504507845,0.0374121756651494,0.0495298132845259,0.0283270502347138,0.0129440243742045…
4616,"6297",4117,"2001-04-16","19:05",50,114,199,135.9208,35.4737,4,14,"RS","FKIH02",136.0584,35.9452,93.2567911468236,0.235029603851297,0.320962462310019,0.397813796767543,174.942260670632,0.00535413421572527,0.00556463702859405,0.00691895112282201,0.00866648128019671,0.0162063520879932,0.0133808912259236,0.0152004449276987,0.00584097041937382,0.00367918510270957,0.00287541436492204,0.0020094933…
4618,"6299",4471,"2001-08-25","22:21",78,113,214,135.6608,35.1472,4.9,5,"RS","FKIH02",136.0584,35.9452,72.7968731206324,0.023358437617494,0.142114893379352,0.144021732832774,168.088332671854,0.00357368455938685,0.00367485040511855,0.00452560636600224,0.00582782566657583,0.0110628717790635,0.016887721930444,0.0102068430378839,0.00675051209390814,0.00751622140373739,0.00570686817352565,0.0025767252…
4620,"6302",5480,"2002-08-18","09:01",86,170,49,136.18,36.1257,4.2,14,"SS","FKIH02",136.0584,35.9452,116.393973040073,0.716544738196626,0.171083575079439,0.736685788853859,159.43439116858,0.0217689934310248,0.0222024086531169,0.0273025086026907,0.0324938895178771,0.0436468229771652,0.0588476580332642,0.0463996151384901,0.0537595469939991,0.0638763821768265,0.0600331497091399,0.0470701239641452,0.…
4621,"6304",5907,"2002-11-17","13:48",63,55,147,136.6765,36.2988,4.5,5,"ALL","FKIH02",136.0584,35.9452,77.9611384410732,0.46235162541213,0.179533224027256,0.495985084504423,88.6702220602615,0.00238864878121502,0.00244967281080556,0.00314752071637344,0.0044895660837101,0.00664363974188848,0.00668594027044813,0.00505521842950431,0.00620951492308377,0.00492580987554331,0.00604611094340817,0.00399320…
4622,"6305",6196,"2003-02-11","18:34",88,158,250,136.3432,36.0545,4,5,"SS","FKIH02",136.0584,35.9452,86.6672650930106,0.928888310059051,0.0575231609537246,0.93066772083836,-5.21201967479385,0.00766645826441389,0.00787340538077394,0.00894825401963981,0.0142747587019886,0.0259451055114447,0.0233311221333223,0.0304982369654379,0.0142263085865589,0.0090126055721972,0.00577668048882747,0.0050502875630…
4624,"6307",11064,"2006-02-18","16:21",82,18,334,136.4187,35.6883,3.9,17,"SS","FKIH02",136.0584,35.9452,101.984762396143,0.743292878964656,0.162913313526852,0.760936956418772,-22.7345341832005,0.00434174090774657,0.00444932516680901,0.00508641846587557,0.0084112091764502,0.00897634892369943,0.00855691991898954,0.00672413633413244,0.00802045172044568,0.0127435296915729,0.0141428087733661,0.0080347…
4638,"6325",5480,"2002-08-18","09:01",86,170,49,136.18,36.1257,4.2,14,"SS","FKIH03",136.7019,35.9383,94.3298721441238,0.636044665429344,0.185479156115992,0.662537043322581,65.2063223648959,0.0099976304692662,0.0102206181026394,0.0116166482257147,0.0167891065873083,0.0220910811188588,0.0209264649188534,0.0218685072192868,0.0168548349146469,0.0153593775915562,0.0103806335933795,0.00727510130238748,…
4643,"6333",6196,"2003-02-11","18:34",88,158,250,136.3432,36.0545,4,5,"SS","FKIH03",136.7019,35.9383,84.5457834358938,0.0793068945282768,0.312972315389364,0.322864141272918,-137.949576982898,0.00350114543256918,0.00356736047659891,0.00421406611718421,0.00489394690408468,0.00881137565933946,0.00845287446612098,0.00744666428409392,0.00630101242976079,0.00538345420710532,0.00353659412429529,0.002286…
4644,"6335",6472,"2003-05-18","03:23",65,129,240,137.5988,35.864,4.6,5,"ALL","FKIH03",136.7019,35.9383,75.3863862155779,0.584153978081952,0.259005048495479,0.638998814752512,36.1113613454595,0.00102883656816814,0.001060150619016,0.00136090478359068,0.00233261035537442,0.00339127805554189,0.0026044650122434,0.00208364327081197,0.00286003416063515,0.00124474190095778,0.00129642717496973,0.001101985…
4646,"6337",8813,"2004-10-05","08:33",88,173,57,136.3812,35.9302,4.4,11,"SS","FKIH03",136.7019,35.9383,103.736819878704,0.403231474030436,0.238179509009929,0.468321577723009,31.8011203462374,0.0214963181731198,0.0220506756359074,0.0280111146511523,0.0410681995222581,0.0627573739651366,0.0441713467306579,0.036595608479707,0.0457661635053672,0.0365673241569574,0.0255635991206246,0.0185994838638065,…
4649,"6340",10034,"2005-06-20","14:04",82,-19,144,136.8563,35.7578,4.5,29,"SS","FKIH03",136.7019,35.9383,134.945491245708,0.885649444481145,0.0578419231628416,0.887536267757514,-179.221403892147,0.016960073643708,0.0174177961292467,0.0217597465518328,0.0324243069471037,0.0500302883861367,0.0400141332281483,0.0356545406785728,0.0239162418452398,0.0216798181496063,0.0202181482831638,0.0142072802816…
4650,"6341",10041,"2005-06-20","21:38",87,-18,140,136.8568,35.7588,3.9,32,"SS","FKIH03",136.7019,35.9383,137.397013262664,0.863824199386905,0.0951742159170002,0.869051424728044,-175.078077092896,0.0314585635241026,0.0324459999383591,0.0376625155293695,0.0526525413631669,0.0821449115283473,0.0898893613282462,0.0425762855120077,0.0324413148932037,0.0202612246421582,0.0118462721224865,0.008996391376…
4651,"6342",12669,"2007-03-25","09:42",66,132,58,136.686,37.2207,6.7,8,"ALL","FKIH03",136.7019,35.9383,65.2,0.528486437009533,0.169537270515939,0.5550142342292,115.913407970502,0.0211368583285218,0.0213517356671536,0.022290709948317,0.0281216953614109,0.0324528419094538,0.0352758305359349,0.0407959831846225,0.0394424667078518,0.0531340518876549,0.0347391714351393,0.0336666151699276,0.028032086115…
4653,"6344",12832,"2007-04-15","18:35",57,74,164,136.4168,34.7937,4.3,11,"RS","FKIH03",136.7019,35.9383,67.1018036409891,0.098440750590212,0.531654223330601,0.540691034290406,-152.669906693432,0.00104271872765382,0.00106827375236875,0.00117264288681593,0.00189242867765208,0.00237164949349603,0.00283319320378967,0.00289548389738227,0.0026688165823076,0.00146030034924326,0.00093885221893544,0.00084…
4654,"6345",1447,"1999-11-07","03:34",79,17,329,135.7823,36.0705,4.7,14,"SS","FKIH03",136.7019,35.9383,82.3906583533862,0.0554046792978081,0.058921115854287,0.0808787758414238,130.342032564812,0.00460885367092512,0.00476808308652439,0.00594197845334363,0.012323676724095,0.0157423592259864,0.0131132169966031,0.00776057235002677,0.006728206640703,0.00786575612385739,0.00510382633913028,0.0028062953…
4661,"6359",3851,"2001-01-12","08:00",89,172,90,134.492,35.4648,5.2,8,"SS","FKIH04",135.8722,35.5556,67.4574598413552,0.952376098610758,0.0390506096325376,0.953176365274402,-5.05998541897365,0.0114022980973135,0.0114427386931626,0.011595311362788,0.0121953076221963,0.0142608286224889,0.0160804164125187,0.0269731628290047,0.0234528386128417,0.0183083375542401,0.0211512731531698,0.0265405177229081,…
4662,"6363",4117,"2001-04-16","19:05",50,114,199,135.9208,35.4737,4,14,"RS","FKIH04",135.8722,35.5556,143.564238917857,0.315539220153272,0.401170057886719,0.510394371833947,135.937262933494,0.0227089154959016,0.0231659068460529,0.0316546426610695,0.0342484566805572,0.061387510456118,0.0495480462278787,0.0423215131463893,0.0465084425239117,0.045346992160451,0.0377484675185629,0.043546344060093,0.0…
4663,"6364",4471,"2001-08-25","22:21",78,113,214,135.6608,35.1472,4.9,5,"RS","FKIH04",135.8722,35.5556,81.8045057000702,0.166252021376022,0.195337909763485,0.256508544891551,169.036867077626,0.00400889645663242,0.00407593058086126,0.00483952305914539,0.00607859817721158,0.00961118020848636,0.0100877463984777,0.0113485069943143,0.0113489825535155,0.00788097763986169,0.0082002169392035,0.0083803895…
4664,"6365",4761,"2001-12-28","03:28",78,153,221,135.8957,35.4497,4.2,5,"SS","FKIH04",135.8722,35.5556,105.116463068353,0.28251692615795,0.246439002545517,0.374897313329085,127.291055324359,0.0115892368687502,0.0116820724103217,0.0122580283895902,0.0158864919035009,0.0259921726679399,0.0289055269801469,0.0337777228362126,0.0272592170100317,0.0282961863154737,0.025629751559467,0.0322547665624788,0…
4672,"6375",7060,"2003-10-05","00:29",80,-13,334,137.2833,36.0042,4.3,8,"SS","FKIH04",135.8722,35.5556,64.6860896657939,0.925353048667504,0.139504326569833,0.935809661100989,-85.1539998930005,0.00409127952234995,0.00412010269289492,0.00423322781692646,0.00434095166524577,0.00543773168058153,0.00740427682221566,0.0115480396604792,0.00938660468966282,0.010985244075577,0.0102712948356086,0.010164196…
4695,"6418",3851,"2001-01-12","08:00",89,172,90,134.492,35.4648,5.2,8,"SS","FKIH05",136.0331,35.6358,62.9433728913642,0.906022011774586,0.0905680679682518,0.910537457085413,-8.28216055183034,0.0130678702549421,0.0130982985918019,0.013224713229405,0.013285823497247,0.0138537404696349,0.0144434698047249,0.0171365024436143,0.0209092563234564,0.036727096373114,0.0303443246752997,0.0256409238523108,0.…
4699,"6423",5480,"2002-08-18","09:01",86,170,49,136.18,36.1257,4.2,14,"SS","FKIH05",136.0331,35.6358,92.2212032778006,0.312094768665741,0.120591685800277,0.33458257472958,144.500950590937,0.00331838187073158,0.00335228054911876,0.00352839292454795,0.00401366779641764,0.00485242557284499,0.00456745767577544,0.00889501369532391,0.00766859781707191,0.013453300301413,0.0111145663883032,0.008053225895…
4705,"6432",7520,"2003-12-23","14:34",69,23,327,136.3043,35.6153,4.1,8,"ALL","FKIH05",136.0331,35.6358,100.504790086512,0.000530280007688205,0.201498750354327,0.20149944811647,-51.991843367373,0.00988695156759656,0.0100353069509607,0.0108491879050923,0.0130305456140562,0.0198204955033924,0.0183120763432223,0.0301229979915678,0.0276897380269298,0.0371101588921416,0.0276535345842082,0.0218908999814…
4707,"6436",9341,"2005-01-09","18:59",49,92,178,136.854,35.3085,4.4,14,"RS","FKIH05",136.0331,35.6358,82.8600144054908,0.427022089924047,0.0851154725756607,0.43542221917913,117.97269389508,0.00230366240365206,0.00232309199129092,0.00243776135214258,0.00293994197901931,0.00501838137749613,0.00405106750005477,0.00555353931470733,0.0070090083328528,0.00813219334435674,0.00580406856265499,0.005267853…
4708,"6438",10034,"2005-06-20","14:04",82,-19,144,136.8563,35.7578,4.5,29,"SS","FKIH05",136.0331,35.6358,93.274198340932,0.623661409814937,0.304793201257951,0.694155926017652,115.4401228308,0.00268353861906252,0.00269792002475981,0.00275209258928547,0.00302242257965361,0.00409589868527043,0.00347856746377011,0.00613182343923893,0.00643207812452554,0.00845706009793001,0.00772737106524593,0.0058664…
4710,"6441",11055,"2006-02-16","23:10",78,22,337,136.4227,35.6885,4.2,17,"SS","FKIH05",136.0331,35.6358,107.621246170958,0.666102667109255,0.0373423114912715,0.667148567680073,-77.0710574497851,0.00855824998992201,0.00861274445400535,0.00909558766655569,0.0121579467016433,0.012569349426283,0.0119819873560274,0.0156380792938263,0.0185335289677924,0.0301210446033998,0.0253960374861906,0.02131395613…
4716,"6449",12832,"2007-04-15","18:35",57,74,164,136.4168,34.7937,4.3,11,"RS","FKIH05",136.0331,35.6358,76.3022987397705,0.377450198773685,0.318936372562829,0.494154897069563,175.941072722359,0.00162445193219129,0.00164367715808184,0.00169330990961489,0.00197557564269253,0.0027650325314542,0.00242738580781877,0.00439984423474286,0.00388377234657234,0.00477926761962542,0.00382097376332264,0.002922…
4717,"6450",12899,"2007-04-28","09:27",52,110,197,136.6257,35.7287,4.1,11,"RS","FKIH05",136.0331,35.6358,89.419293875562,0.222908581231628,0.0853169698413502,0.238678069645301,62.4342393167325,0.0019625947110904,0.00198020329511896,0.00224851494102219,0.00285147079241573,0.00370695847022866,0.00361668870100815,0.00483201139278458,0.00561861884985981,0.00819944663376743,0.00727452771731609,0.00583…
4722,"6457",14811,"2008-08-08","04:35",65,144,202,135.8563,35.4213,3.8,14,"ALL","FKIH05",136.0331,35.6358,109.357635066918,0.865209358840602,0.438366669264443,0.969924002872064,-168.618928836596,0.0127040666717394,0.0127193956617443,0.0139072603340845,0.0148109832219201,0.0154143411795639,0.0150568954967483,0.0261016861524308,0.0295408233974613,0.043892815015672,0.0389721851966245,0.0273530999340…
4733,"6480",3851,"2001-01-12","08:00",89,172,90,134.492,35.4648,5.2,8,"SS","FKIH06",135.4869,35.4875,76.8757701050462,0.993424118303241,0.00621780873128088,0.993443576642373,-1.89539827030873,0.0335024634318135,0.0343544113324621,0.0379191259392935,0.0568853450811367,0.122864260466582,0.0976795904987321,0.0729370232529406,0.0697113866667419,0.0491699018811305,0.0538180381656559,0.0612665903409028…
4734,"6483",3895,"2001-01-20","05:20",89,-172,236,134.4808,35.503,4.5,5,"SS","FKIH06",135.4869,35.4875,73.4019000248495,0.349607309519046,0.174460788164213,0.390719640504575,-144.922563110068,0.00291620054523004,0.00295995636285402,0.00341464719261009,0.00588095650128446,0.00906948282979796,0.00720965159768487,0.00512437422521033,0.006915021214718,0.00935004440631166,0.00783367065940355,0.0088530…
4738,"6491",5389,"2002-07-16","20:09",55,101,181,135.6755,35.0683,3.8,20,"RS","FKIH06",135.4869,35.4875,101.083500038244,0.136936646005621,0.382962589487142,0.406708728657212,158.951211727984,0.00843192534478336,0.00866955483978272,0.0110153847867426,0.0157254666067497,0.0279943286756443,0.0283023983082706,0.0171233155667937,0.0211420858951997,0.0134065182280859,0.00759317636170792,0.004684115718…
4739,"6492",5480,"2002-08-18","09:01",86,170,49,136.18,36.1257,4.2,14,"SS","FKIH06",135.4869,35.4875,78.8180546492972,0.898320271063538,0.125604448581091,0.90705886628544,172.706281504945,0.00442179383395472,0.0045235226803897,0.00481519215815942,0.0073090898612618,0.00972529726023837,0.0106407240355156,0.0103766012499276,0.012879824222403,0.00967494189129837,0.00669705955774622,0.006845582767741…
4741,"6495",5913,"2002-11-19","18:36",54,114,190,136.3082,35.4507,3.7,14,"RS","FKIH06",135.4869,35.4875,85.4320194412735,0.201489792511301,0.107490228478935,0.228368749404775,83.5430694906801,0.0010456980051621,0.00108931239320959,0.00148227551082786,0.00300819749351667,0.00371618876942493,0.00347625432038566,0.00296291710987668,0.00231514578374667,0.0025380242906639,0.00250175631906867,0.0011817…
4742,"6496",6175,"2003-02-06","02:37",87,170,53,135.5677,35.0813,3.7,17,"SS","FKIH06",135.4869,35.4875,100.346895837933,0.568556334925615,0.302149342010843,0.643855986119283,-62.5080348305605,0.00789265051804525,0.00812119601413486,0.00911789315576795,0.0120074875390316,0.0262633661970434,0.0268847049453774,0.0163480827010387,0.0208206304419439,0.0118932527089943,0.00798539626756243,0.00904269413…
4743,"6497",6288,"2003-03-13","21:05",64,84,169,135.9773,35.5152,3.9,11,"RS","FKIH06",135.4869,35.4875,93.5976481791724,0.00686035502795261,0.696708080411295,0.696741855913294,96.7791549086236,0.00452047242442646,0.00474235571525376,0.00631307537892587,0.0142352437281558,0.0157692616821461,0.0146273701669165,0.00673178456577452,0.00639333134993018,0.00569258066609512,0.00662920568394133,0.0058691…
4744,"6499",7520,"2003-12-23","14:34",69,23,327,136.3043,35.6153,4.1,8,"ALL","FKIH06",135.4869,35.4875,80.2617878306671,0.585888289931402,0.317246131808013,0.666265860168363,-67.8284921732952,0.004758687680443,0.00488474633527679,0.00557868718427553,0.00797156355303023,0.0162031409917954,0.0174383281308731,0.0142508097138373,0.00960421191457165,0.00737535823807902,0.00582192750727798,0.0053366326…
4747,"6505",8813,"2004-10-05","08:34",88,173,57,136.3812,35.9302,4.4,11,"SS","FKIH06",135.4869,35.4875,77.5941844294479,0.940375680103016,0.0113767504964914,0.940444496066126,-178.011888870393,0.00506231226022259,0.00518294079456827,0.00593968911307654,0.00962598649490015,0.0124818237048918,0.0191971638530279,0.0183770476410113,0.0144287889304681,0.0129124179997396,0.0111628658417093,0.0086587596…
4748,"6506",9166,"2004-12-01","23:30",52,112,11,135.8133,35.036,4,14,"RS","FKIH06",135.4869,35.4875,91.112413756342,0.409752114753376,0.301678041664741,0.508828494060166,-41.4204636660086,0.00158300147504669,0.00166659478578327,0.00317796379148662,0.00442015967924237,0.00482868196302055,0.00535332771927892,0.00542121666418157,0.0030551325912307,0.00170415315919667,0.00187969576793693,0.0015389428…
4749,"6507",9341,"2005-01-09","18:59",49,92,178,136.854,35.3085,4.4,14,"RS","FKIH06",135.4869,35.4875,68.574010234679,0.200188726307537,0.553630618023554,0.588712482756886,101.220839102286,0.00103290947328408,0.00104503418125916,0.00135568672266125,0.00201216003339695,0.00384290429232892,0.0037430641886027,0.00345882859505932,0.0033155614124911,0.00297144644575668,0.00272443683171403,0.0021848801…
4751,"6513",11442,"2006-06-03","00:48",83,-171,245,135.7167,35.3877,3.9,5,"SS","FKIH06",135.4869,35.4875,89.1025709474936,0.305651186899332,0.207215429469027,0.369270743849284,53.5330980606396,0.00484614599449913,0.00511706739353704,0.00691277061242452,0.0124461398473583,0.0147333205354394,0.0203722095021625,0.0087054730543492,0.00561359960096906,0.00809922212314244,0.00874289489814444,0.00628828…
4753,"6518",12828,"2007-04-15","12:19",46,103,347,136.4077,34.7912,5,11,"RS","FKIH06",135.4869,35.4875,71.9163490450428,0.391513169163056,0.453288816309766,0.598960192850584,-34.1378675231558,0.0105846461537455,0.010636913720624,0.0109255512904384,0.0118538379945063,0.0149572189928476,0.0158391110861689,0.0191058399448964,0.025580319270877,0.0269752965507332,0.0305571299372176,0.0264492852833493,…
4755,"6521",13454,"2007-08-31","23:37",80,12,334,135.697,35.9163,4,14,"SS","FKIH06",135.4869,35.4875,94.3573499704939,0.137576554649444,0.320056632910315,0.348372726629252,-131.95203760855,0.00837780403208383,0.00881561795905426,0.0117463405365246,0.0255600337441092,0.0218935174423846,0.0190031348992739,0.0214139102454456,0.0116895277064559,0.00861895891044852,0.00765403863133705,0.00591127080245…
4757,"6524",13806,"2007-12-21","16:01",89,178,258,136.349,35.9387,3.8,5,"SS","FKIH06",135.4869,35.4875,73.1076282165569,0.72900612050791,0.158135913917618,0.745960381661489,-20.4966158401874,0.00158989502483655,0.00159773428328993,0.00189087331146219,0.00278545818493116,0.00429027200070112,0.004870153488341,0.00556982470101169,0.00325937115714059,0.00289610069748964,0.00305181870365853,0.00212945…
4758,"6526",14221,"2008-04-17","00:59",55,110,34,135.066,34.6097,4,8,"RS","FKIH06",135.4869,35.4875,73.5996555545555,0.143709498714081,0.437317118762394,0.460324540279241,-12.3649826808281,0.00083307590746582,0.000834721923157647,0.00105384279662576,0.00152362747415502,0.00290234631634476,0.00290430337258352,0.00257617282805327,0.00160611658979042,0.00144117438223138,0.000951290933416271,0.000870…
4759,"6529",14811,"2008-08-08","04:35",65,144,202,135.8563,35.4213,3.8,14,"ALL","FKIH06",135.4869,35.4875,104.378331024806,0.705151775187015,0.548640662085364,0.893445914503427,80.8907327697307,0.00874313835530469,0.00871799490708729,0.01303940600641,0.0277635761025124,0.0385349578434958,0.0273356754443712,0.0139161451558972,0.0139345296009589,0.0124445027220858,0.0125684847535413,0.0128881034291…
4767,"6556",1781,"2000-05-16","04:09",75,20,146,135.5005,34.9635,4.2,17,"ALL","FKIH07",135.7294,35.4542,93.8673032296346,0.392610026999541,0.416581488046788,0.57243582127943,-124.833767181126,0.017601735823492,0.0180944904598057,0.0211128531942038,0.0270933962433653,0.0458913421573176,0.0512235760563434,0.0286676674670263,0.0287966398039771,0.0175922710301996,0.0128918951283355,0.0087187739206840…
4768,"6558",1829,"2000-06-05","09:54",77,38,347,136.1125,35.719,4.6,5,"ALL","FKIH07",135.7294,35.4542,82.4172917981057,0.558170553429227,0.538702907847484,0.775728811917428,-116.248128855766,0.0827763760501751,0.0880165452628084,0.123950028640578,0.197583707830378,0.330375795723597,0.260418930763491,0.122411077930063,0.0985971081218917,0.0665389444235479,0.0395884737644684,0.030783694547601,0.020…
4770,"6565",4117,"2001-04-16","19:05",50,114,199,135.9208,35.4737,4,14,"RS","FKIH07",135.7294,35.4542,125.179849677085,0.0473290217760752,0.892383506794408,0.893637711548123,64.3289273266234,0.02704129906273,0.0283091547030285,0.0529744970717042,0.0729454592692376,0.0849910496464187,0.0860716445758997,0.0410779979429378,0.021613652120824,0.0280107536314181,0.0308297247636108,0.0320919804312542,0.…
4771,"6566",4471,"2001-08-25","22:21",78,113,214,135.6608,35.1472,4.9,5,"RS","FKIH07",135.7294,35.4542,84.8629585559062,0.0500185238357792,0.396282821219543,0.399426998487121,155.977508928381,0.0364184471799664,0.0371123175239704,0.0446721769113617,0.0561835160167108,0.099526621564283,0.134631780794878,0.0671876803811532,0.0683747291694819,0.045003414348247,0.0316645100072621,0.0224719983312566,0…
4772,"6567",4761,"2001-12-28","03:28",78,153,221,135.8957,35.4497,4.2,5,"SS","FKIH07",135.7294,35.4542,98.5691960298046,0.181056519648611,0.372299527600065,0.413990823036574,52.0460231891997,0.0190081342587851,0.0193272889976841,0.0225369288945943,0.0317396453666389,0.0587849641490067,0.0692576531150168,0.0417190514393604,0.0390811727562006,0.0493972487391757,0.0382124305691224,0.0257173284771183…
4774,"6570",5389,"2002-07-16","20:09",55,101,181,135.6755,35.0683,3.8,20,"RS","FKIH07",135.7294,35.4542,105.511967664185,0.320731494408306,0.314195857612036,0.448985220743343,-174.779562885443,0.0331035914969962,0.0364876282731558,0.0636530499976238,0.118128732321988,0.0830068505004256,0.0394774219523008,0.0253795834481183,0.0154054910015877,0.00951535592608075,0.00700711006906556,0.0049931496933…
4778,"6575",7520,"2003-12-23","14:34",69,23,327,136.3043,35.6153,4.1,8,"ALL","FKIH07",135.7294,35.4542,85.7721145929863,0.726955585127295,0.26747203106221,0.7746003551176,-76.1507620431041,0.0165781958005086,0.0171371152764986,0.0203750552146491,0.0387663217754793,0.0534031884347742,0.0603411677049757,0.0474652277778165,0.0286441133743043,0.0321187516725043,0.016146874960809,0.0132397515309012,0.…
4780,"6578",9166,"2004-12-01","23:30",52,112,11,135.8133,35.036,4,14,"RS","FKIH07",135.7294,35.4542,96.4648913258627,0.0745548671159784,0.194478355833374,0.208279281490824,-19.8383729844719,0.00313552868588377,0.00329496073572964,0.0045504494283532,0.0087641999577828,0.00983235591300478,0.00822867802019255,0.00510494014068725,0.00523362462066205,0.00379747460821004,0.00197219260722679,0.001568007…
4781,"6581",10034,"2005-06-20","14:04",82,-19,144,136.8563,35.7578,4.5,29,"SS","FKIH07",135.7294,35.4542,80.2063387393571,0.772874532886896,0.380708346911207,0.861553184076875,107.681376113862,0.00598191080424976,0.00613843930246117,0.00688542252879226,0.0117511272650755,0.0140591562691365,0.0163051265557799,0.0156220725257566,0.0193621572919962,0.0174665305370013,0.009878465447629,0.006637420486…
4782,"6584",11055,"2006-02-16","23:11",78,22,337,136.4227,35.6885,4.2,17,"SS","FKIH07",135.7294,35.4542,89.5381160220359,0.90770488788373,0.343792112556368,0.970629270187123,-89.7310195864637,0.019436404168467,0.0203888983027529,0.026404167852822,0.0628145486650983,0.0891409941889813,0.0533289601436218,0.0216768435894159,0.0111406477684199,0.0111209263463077,0.0137916910638253,0.00995798124119543…
4784,"6587",12434,"2007-01-22","02:16",73,34,154,136.3372,35.7337,4.3,11,"ALL","FKIH07",135.7294,35.4542,86.4971493798072,0.788887024574289,0.437142249074304,0.901906915079054,87.3476945641304,0.0423611970085832,0.043570319886363,0.0497637430063294,0.0750224766986535,0.124053349813699,0.124275613858874,0.0680157631950124,0.0532720714821566,0.0241514429382594,0.0169901251613989,0.0123597487838548,…
4785,"6588",12828,"2007-04-15","12:19",46,103,347,136.4077,34.7912,5,11,"RS","FKIH07",135.7294,35.4542,77.4921074609924,0.296879553336752,0.360427358789301,0.46695326335005,-26.7561573681878,0.0124064487263681,0.0125355295061677,0.0137488054753859,0.0191765945099749,0.0284484713473325,0.0265915943485907,0.0299598958609672,0.0379363259027545,0.0391255709479108,0.0254972920915143,0.0163975349366909…
4786,"6589",12899,"2007-04-28","09:27",52,110,197,136.6257,35.7287,4.1,11,"RS","FKIH07",135.7294,35.4542,79.7962849139968,0.416128531252811,0.254948260648862,0.488018001850856,52.7059346112263,0.00539116493904611,0.00559255560186933,0.00713861499171933,0.0123402246738056,0.0152791879365364,0.0142441912371324,0.0111033835833947,0.0125697421294154,0.0110917417928836,0.00550440909362667,0.0027456149…
4787,"6591",13454,"2007-08-31","23:37",80,12,334,135.697,35.9163,4,14,"SS","FKIH07",135.7294,35.4542,94.2710534150594,0.640583497834399,0.274408024721461,0.696883764862755,-157.294851465285,0.010221889561133,0.0108819948401017,0.0179011302715778,0.0269541410547619,0.0373038400168133,0.0297186977507427,0.0120441205448966,0.0158398374991665,0.0186276987306538,0.00834326519295653,0.009721839085276,0…
4788,"6593",13805,"2007-12-21","14:23",76,29,357,136.3492,35.9393,4.3,5,"ALL","FKIH07",135.7294,35.4542,76.0880469991606,0.212180348212108,0.297917330301489,0.365752971090294,-130.420248319366,0.00500263261893176,0.00498187167337739,0.00636173714090735,0.0128672421287547,0.025012239323979,0.0154149018809722,0.00840950385219009,0.00650765811717241,0.00565179179464354,0.00457024717055872,0.00350831…
4790,"6596",14811,"2008-08-08","04:35",65,144,202,135.8563,35.4213,3.8,14,"ALL","FKIH07",135.7294,35.4542,137.070277584455,0.745179246396924,0.460383216821505,0.875925119854205,87.0287723590728,0.0356941138004574,0.0358566265005508,0.0516487005257635,0.0693371368027264,0.113122350753509,0.076125641048204,0.0867002185868063,0.0585770894292299,0.0686026744668165,0.0642561902231995,0.033168610160813…
4792,"6601",15032,"2008-10-01","09:25",57,45,303,136.502,35.424,3.9,14,"ALL","FKIH07",135.7294,35.4542,86.8789092283142,0.553072388671743,0.118004295118692,0.56552107014463,-29.8595064530292,0.00651751749825039,0.00654868094733588,0.00935084766211064,0.0127924502735012,0.0146895162616064,0.0188227003907516,0.0139911592800597,0.0139410298041429,0.0153494797305967,0.0070846457215587,0.0046834991630…
4794,"6614",1447,"1999-11-07","03:34",79,17,329,135.7823,36.0705,4.7,14,"SS","FKIH07",135.7294,35.4542,87.7709203536295,0.263285738393352,0.27597127476839,0.3814177821479,-144.662825536725,0.0263731784394676,0.0275131606145132,0.0341012458716687,0.0573654355688162,0.064216069406341,0.0478342919671651,0.0692634814819469,0.068726070409998,0.0521772722552646,0.0298736890925778,0.0308079989613087,0.0…
4801,"6623",9638,"2005-03-20","10:53",87,-11,122,130.1763,33.7392,6.6,11,"SS","FKOH01",130.9822,33.8817,85.059307515629,0.310520102711322,0.104178046379293,0.327529845258804,-54.1627579118667,0.0833611838687527,0.0854234916284742,0.0982515428886488,0.160262917732082,0.27183325734722,0.252233372098143,0.227375027432654,0.22410044846006,0.151292424132869,0.0926128289169487,0.0500801836857654,0.0448…
4813,"6639",9806,"2005-04-20","09:09",90,-16,134,130.2838,33.6787,4.8,8,"SS","FKOH01",130.9822,33.8817,82.1229031111506,0.577912148269389,0.137098851266366,0.593951636192626,-64.3090734587707,0.0136857265791773,0.0141167618454092,0.0192201941977702,0.0309911794548062,0.0383097883053405,0.0414496163070299,0.0257107535867777,0.0251560447606535,0.013363273176883,0.0103054280697116,0.0093460445911626…
4814,"6641",9848,"2005-05-02","01:24",84,-8,138,130.3205,33.6703,4.7,8,"SS","FKOH01",130.9822,33.8817,82.8175569298293,0.763385323526774,0.0863719049004293,0.768255984768232,-69.9682685760708,0.0116130579564557,0.0118762787143111,0.0147880394914268,0.0265941104194143,0.0313731944022282,0.0298673242189521,0.0278548506727284,0.0317697948372349,0.0210304419354421,0.0175018891837424,0.013037270880057…
4815,"6643",10098,"2005-07-05","05:10",88,-2,296,130.1237,33.7417,3.9,17,"SS","FKOH01",130.9822,33.8817,84.3678002232004,0.258035250869407,0.141746383386582,0.294404870704297,142.577070653027,0.00272824561394314,0.00283409680674461,0.00349759453053095,0.00489811609294839,0.0108720014808682,0.00864972539968755,0.00543953857601911,0.00671380115582819,0.00498359755798961,0.00262603446854759,0.001514…
4821,"6652",1835,"2000-06-08","09:33",80,157,200,130.7562,32.6953,4.9,11,"SS","FKOH02",130.5986,33.6931,72.6158581050599,0.363468134740209,0.423005349932032,0.557711942711153,152.285165767274,0.00226371475234845,0.00231532627722315,0.00257769739496319,0.00349880729677986,0.00618750760645997,0.00691176965762025,0.00528230512087289,0.00813413857024823,0.00651181438080048,0.00856406745594638,0.00507…
4823,"6657",1835,"2000-06-08","09:33",80,157,200,130.7562,32.6953,4.9,11,"SS","FKOH03",130.5522,33.5575,77.0166228639922,0.292024538644912,0.434459122568777,0.523481671459474,148.521287256304,0.00586088572657751,0.00620752728548172,0.00835973468478516,0.0204931910643511,0.0267585205869084,0.0191045502433321,0.00652857077008437,0.003512579633261,0.00297689831200194,0.00275128919599522,0.0036820989…
4825,"6663",9638,"2005-03-20","10:53",87,-11,122,130.1763,33.7392,6.6,11,"SS","FKOH03",130.5522,33.5575,100.949305618258,0.921680889176338,0.0694377067731571,0.924292841362952,-2.70566859189623,0.229666770125763,0.236363448950975,0.314798379919592,0.423649704945017,0.800568120274596,0.957215791762756,0.514833748893757,0.180552581814828,0.178294294356269,0.181422014650924,0.127547448778876,0.16300…
4828,"6668",9639,"2005-03-20","14:32",79,18,289,130.088,33.7967,4.3,8,"SS","FKOH03",130.5522,33.5575,87.2166693390533,0.833458016535138,0.224600651501093,0.863190429732281,-167.569768501226,0.00841741127188163,0.00889282047496743,0.0113154867327924,0.0246967191748216,0.038127880402666,0.024995221543327,0.00377776155944231,0.00222508076033208,0.00145462352517756,0.00120300715708594,0.0007689498132…
4829,"6670",9642,"2005-03-20","16:09",85,-171,26,130.1448,33.763,3.7,8,"SS","FKOH03",130.5522,33.5575,89.3596293639951,0.967634654222812,0.144150544746288,0.978312937460991,94.6513585951879,0.00659069322605748,0.00684795893168176,0.00825144978655266,0.0168103600199401,0.0239941465361867,0.0319609182596495,0.00602690151238595,0.00333964860726394,0.00229540380761207,0.0018056162382965,0.00150616008…
4830,"6674",9649,"2005-03-20","20:08",85,169,214,130.1053,33.798,4,17,"SS","FKOH03",130.5522,33.5575,98.2943800108602,0.953939625026535,0.165042874091672,0.968111542377327,-90.8831188799756,0.0426003474751087,0.0442897653865992,0.0534994074733543,0.101700592033675,0.157928186211328,0.185322989129789,0.0402414771100664,0.0199372275906155,0.0102909562723782,0.00592228373180482,0.0050988077900623,0.…
4831,"6675",9650,"2005-03-20","20:38",85,-173,202,130.1702,33.7462,4.2,8,"SS","FKOH03",130.5522,33.5575,90.6843317855405,0.94881856513803,0.103596868478196,0.954457427394789,-82.2628159959895,0.0232974441087429,0.0244178725936557,0.0308958143281578,0.0721719380368852,0.0996470702027912,0.0630330875017241,0.0163652882651055,0.0105123183694179,0.00767459523362633,0.00561495690099221,0.0050963173174…
4832,"6679",9659,"2005-03-21","15:37",87,-170,45,130.0972,33.7838,3.9,8,"SS","FKOH03",130.5522,33.5575,87.6419479130822,0.871615917564959,0.196950030668995,0.893590298925142,76.0057844863123,0.0105235917822766,0.0110271796938292,0.014240679478171,0.0314710173969638,0.0520055177072587,0.0459590952043227,0.0072706595237296,0.00447613200207501,0.00251542561209828,0.00166724570774676,0.00137095998847…
4833,"6680",9667,"2005-03-21","23:59",80,-168,49,130.1008,33.7853,4.5,8,"SS","FKOH03",130.5522,33.5575,87.8423743516473,0.811052780033394,0.251442979328457,0.849134962095819,72.8368503051157,0.0167729350442908,0.0175940053427297,0.0232934723259543,0.0435081354461439,0.0558537241372498,0.0683117512731155,0.0119306760495791,0.00693987465592859,0.0042865953412936,0.00329393211223304,0.00316286227332…
4835,"6687",9685,"2005-03-24","23:38",88,-143,23,130.1713,33.7413,3.8,8,"ALL","FKOH03",130.5522,33.5575,90.7364335567502,0.774542393439045,0.596596679097497,0.977672499738254,96.4404505366063,0.0106745885166596,0.0111651050151801,0.013936602024884,0.0284688155004735,0.0490700478499869,0.0317781866222728,0.0169393970376752,0.00662983683509632,0.00592992678706913,0.00298026436746809,0.0024362021262…
4836,"6688",9686,"2005-03-25","03:43",74,156,185,130.2163,33.722,3.9,5,"ALL","FKOH03",130.5522,33.5575,84.1617786559222,0.654315635446602,0.382106159299712,0.757716350466761,-65.1044559668829,0.00824190556364243,0.00873308880580061,0.0117708181958605,0.028752027406776,0.0350845405271325,0.02346989908372,0.0131124879408905,0.00424668462685893,0.00229845067817432,0.00168886736601783,0.0017092811383…
4837,"6689",9694,"2005-03-25","21:03",85,-21,132,130.1178,33.7865,4,8,"SS","FKOH03",130.5522,33.5575,88.2461374779596,0.874606349235552,0.132773053596033,0.884627011731134,-9.87571249530183,0.0148523994021168,0.0157386335810959,0.0208701136316983,0.044203431993455,0.0697448301166474,0.0480162702008392,0.0108993789914839,0.00726595881491218,0.00400995401469892,0.00307234306189918,0.002553672508369…
4838,"6695",9719,"2005-04-01","21:52",86,-5,324,130.3195,33.673,4.1,8,"SS","FKOH03",130.5522,33.5575,99.9476245693358,0.668286296407603,0.0294556138836112,0.668935129258025,156.351300790479,0.0635215345926088,0.0665297270022957,0.0865209688919397,0.180253989969709,0.23971618593662,0.17110384741437,0.0680431528370048,0.0262886603690641,0.0139965493961905,0.00866145531651581,0.00584804449025484,0.0…
4840,"6701",9748,"2005-04-07","00:17",87,15,297,130.2365,33.7078,3.8,5,"SS","FKOH03",130.5522,33.5575,84.7519870041184,0.979042650037671,0.0555130821324297,0.98061522162397,-177.498193888684,0.00582740450887014,0.00620526423047399,0.00832766306114747,0.0171923220653872,0.0332229978177768,0.0117902452900692,0.00281916331204845,0.00167776720673638,0.00126994052222929,0.000997950098451821,0.00091462…
4843,"6709",9804,"2005-04-20","06:44",61,-130,235,130.2937,33.6808,4.3,8,"ALL","FKOH03",130.5522,33.5575,98.1644588941593,0.590256465651389,0.372123944966174,0.697767099869618,-114.685152410824,0.0373732156497136,0.0394487152389023,0.0518394849511451,0.104751747670385,0.14790080594777,0.0927335821048664,0.0250737602684559,0.0159160657198945,0.0101944945926711,0.00947283172024079,0.006507108506856…
4845,"6717",9848,"2005-05-02","01:24",84,-8,138,130.3205,33.6703,4.7,8,"SS","FKOH03",130.5522,33.5575,100.52050348998,0.751438713276529,0.231249193608074,0.786216464693452,-18.2887547282402,0.0706996227146935,0.073180608743027,0.0926900231416521,0.211539102295533,0.325858717851771,0.234605861393103,0.0923157570515456,0.0277511621378277,0.019608953312199,0.0161784138283084,0.0152189521321279,0.014…
4846,"6721",9968,"2005-06-03","04:23",87,145,52,130.0883,33.7722,3.7,8,"ALL","FKOH03",130.5522,33.5575,87.6367197870691,0.537905540683585,0.478420055482103,0.719880629122355,67.1159414177735,0.0184739836256288,0.0197707700912231,0.0305233102726424,0.0712013375997951,0.0750143282313453,0.0436021718381092,0.00967768938331873,0.00457726264485664,0.00327358141795801,0.00242647796610643,0.001526210372…
4847,"6726",10433,"2005-09-12","20:18",78,-28,323,130.1055,33.777,3.9,5,"SS","FKOH03",130.5522,33.5575,81.7975058011067,0.487757926387607,0.376670335048129,0.616269694256669,157.35165399108,0.0119106484122402,0.0124999719199685,0.0158659796419887,0.030130832995455,0.0597596005174064,0.0317290341170355,0.00674905826764001,0.00326051038642725,0.00200376940789104,0.00179202000546869,0.00146913158702…
4849,"6734",11576,"2006-07-11","03:09",76,165,212,131.167,34.0255,3.7,14,"ALL","FKOH03",130.5522,33.5575,84.7132770278145,0.853947280430126,0.217082146177174,0.881107607470788,15.7162215947878,0.0188529090593468,0.0196283403271902,0.0236188280191884,0.04410898839239,0.077206881124677,0.0869456206257681,0.0194422242554704,0.0067944409696457,0.00421182565166223,0.00229231019497798,0.001609756726962…
4852,"6738",14153,"2008-03-31","03:45",86,-4,109,130.1132,33.7587,3.8,14,"SS","FKOH03",130.5522,33.5575,96.6824341957999,0.925812745459835,0.0166173324102785,0.925961864977339,9.59054341090936,0.00939147661073593,0.00945156904434391,0.0139164067201271,0.0208478331248118,0.0347274752033602,0.0328026337966938,0.0113260845838268,0.00738703614787419,0.0039853535878263,0.00317010677264978,0.0023542998…
4853,"6739",14392,"2008-05-20","14:42",90,-2,129,131.0635,34.3567,3.9,17,"SS","FKOH03",130.5522,33.5575,76.9811539622804,0.906426296037706,0.0484604072337063,0.907720794747973,79.4053509895252,0.00427201648873222,0.00428814861566154,0.00509052883696773,0.00921725920759528,0.0190768635786913,0.017862621616101,0.00749091342894844,0.00345529249847245,0.00252865912095719,0.0020006555275709,0.00134103…
4858,"6749",9005,"2004-11-04","03:13",59,-84,70,130.5462,33.0742,4.1,11,"NM","FKOH04",130.7475,33.5479,88.9827096357217,0.443517479494084,0.418396808178921,0.609724235791144,-50.6742392972826,0.00662080702256152,0.0067236255695867,0.00730259993153124,0.00814369662376982,0.0112849236594671,0.0168079540991758,0.0220687663905348,0.0305350149828029,0.0111237223985499,0.0049084810766672,0.003100724012…
4864,"6756",9642,"2005-03-20","16:09",85,-171,26,130.1448,33.763,3.7,8,"SS","FKOH04",130.7475,33.5479,84.0691813972271,0.967180216980932,0.159039791216812,0.980168978956981,87.1906680903612,0.00203612944087551,0.00207059810682807,0.00232608292199569,0.00267380833269702,0.0036767267181557,0.00722088227365604,0.00444661000088832,0.00480367373892108,0.0061483467777932,0.00377716434908517,0.002212146…
4866,"6759",9649,"2005-03-20","20:08",85,169,214,130.1053,33.798,4,17,"SS","FKOH04",130.7475,33.5479,90.5390594943321,0.925307062908229,0.169036229678903,0.940620224964312,-98.8634611514575,0.0101219493774668,0.0104042337343987,0.0121351304896157,0.0151701801241778,0.0275779062657048,0.0376988138142303,0.0377151740019849,0.0181012942907406,0.0141023218301101,0.00938197768063856,0.0066925097915505…
4867,"6760",9650,"2005-03-20","20:38",85,-173,202,130.1702,33.7462,4.2,8,"SS","FKOH04",130.7475,33.5479,84.9262204643712,0.992523172413579,0.122013165254466,0.999994730122779,-89.9071023801337,0.00724206631286955,0.00734353905960879,0.00775624318855462,0.00849167594647841,0.0113641519701208,0.0166695830781697,0.0237202667775892,0.0243979003194947,0.0152398082665104,0.00720390733907648,0.004642205…
4868,"6763",9659,"2005-03-21","15:37",87,-170,45,130.0972,33.7838,3.9,8,"SS","FKOH04",130.7475,33.5479,82.7148709071729,0.722506437499632,0.253774426411962,0.765778696314497,68.5430654740447,0.00327194536017948,0.00333827781048852,0.00353768314013565,0.00476035933517628,0.00662035956349804,0.0145704369186377,0.00864110951209392,0.00720074574610158,0.00356624723343741,0.00295438759136306,0.0019927…
4869,"6764",9667,"2005-03-21","23:59",80,-168,49,130.1008,33.7853,4.5,8,"SS","FKOH04",130.7475,33.5479,82.8903227416941,0.6349158337767,0.315571430228415,0.70901582743742,65.09481109315,0.00516212199778347,0.00523789480421285,0.00548216179348986,0.00671183562075234,0.0109814589194697,0.0195947033404438,0.019121009387582,0.0155178490777556,0.00918409460970432,0.00607926156206492,0.0047040687388685…
4870,"6765",9673,"2005-03-22","15:55",89,-5,284,130.1768,33.7253,5,5,"SS","FKOH04",130.7475,33.5479,80.2185886202276,0.94249054414571,0.0303079103510313,0.942977727856773,-173.602949655059,0.0124183393012109,0.0126339802912621,0.0140150119514755,0.0158930380984883,0.0207919202576385,0.0459700758211252,0.0334295666439157,0.0377910598951657,0.0390131249837795,0.017473346101992,0.0112299795191265,0.…
4871,"6766",9685,"2005-03-24","23:39",88,-143,23,130.1713,33.7413,3.8,8,"ALL","FKOH04",130.7475,33.5479,84.9427726428253,0.793739445606012,0.586423519807801,0.986871243929374,89.0214288720871,0.00592492040452865,0.00606392478845178,0.00672128439957721,0.00796699455692045,0.0111397662677455,0.0252602397850852,0.0161045207938641,0.0142645904252453,0.00736886559654877,0.00413422694950338,0.002970486…
4872,"6767",9686,"2005-03-25","03:43",74,156,185,130.2163,33.722,3.9,5,"ALL","FKOH04",130.7475,33.5479,80.8281720563239,0.815779527439388,0.372741088875323,0.896901419736413,-74.0555378875227,0.00485696449647308,0.00496601901325398,0.00551679355241793,0.00676016666658449,0.00852562024723128,0.0176899471452009,0.0140004122439305,0.00889260456784175,0.00431634769567976,0.00254492288291807,0.0019398…
4873,"6769",9694,"2005-03-25","21:03",85,-21,132,130.1178,33.7865,4,8,"SS","FKOH04",130.7475,33.5479,83.1990431616725,0.768971769264522,0.124587789090862,0.778999165029308,-17.8386916052917,0.00362924924605627,0.00369136825310074,0.0040712838884067,0.00492270720031163,0.00661907082225292,0.0122284577114205,0.0123684078563087,0.0109672151250899,0.00753846881534971,0.0046920366153729,0.003397775272…
4874,"6774",9719,"2005-04-01","21:52",86,-5,324,130.3195,33.673,4.1,8,"SS","FKOH04",130.7475,33.5479,90.2225001504031,0.329716918212726,0.102929605280215,0.345409539241229,144.859657091544,0.00857480801709286,0.00879952536276815,0.00968936250740987,0.0126732949148988,0.0194509907202692,0.0449072558168499,0.0198771134725342,0.0178988854401608,0.0159083033664813,0.00743046264037442,0.00431707846349…
4878,"6779",9803,"2005-04-20","06:22",69,-30,142,130.2892,33.6798,4.5,11,"ALL","FKOH04",130.7475,33.5479,93.729702398654,0.160981089282514,0.479085529602573,0.505408602796948,-33.1956448128902,0.00921425079428599,0.00944677007235806,0.01047534316383,0.0139583097114228,0.0204799473143854,0.0521801713872233,0.0191315164584515,0.0143386800647758,0.0105879574989702,0.00598554887708721,0.0038416848491…
4879,"6780",9804,"2005-04-20","06:45",61,-130,235,130.2937,33.6808,4.3,8,"ALL","FKOH04",130.7475,33.5479,89.3717643852105,0.488881136136017,0.517351488793704,0.711798657084084,-125.596313058464,0.00641801302585154,0.00661043659980186,0.00799252884511529,0.0104601056400019,0.0145503677273119,0.0269508421946328,0.0171226290037482,0.0132812928211074,0.0100282019574797,0.00719531180700322,0.005136777…
4880,"6781",9806,"2005-04-20","09:09",90,-16,134,130.2838,33.6787,4.8,8,"SS","FKOH04",130.7475,33.5479,89.2138888872628,0.590505434878299,0.111101875553699,0.600866287432037,-26.1752538456845,0.0267634041183105,0.0272487244105114,0.0290653257680006,0.0324738851078832,0.0494285898544557,0.0684991738928288,0.0800652767434173,0.0961597868134076,0.07102090009286,0.0394263263061625,0.02730505945791,0.…
4881,"6783",9967,"2005-06-03","04:17",86,-173,211,130.5478,32.4955,4.6,8,"SS","FKOH04",130.7475,33.5479,69.6858176223037,0.719152789259852,0.245251996447307,0.759821871270902,157.902778340415,0.00693448582088103,0.00701921550459879,0.00739435099789021,0.00818948329871916,0.0123878413373759,0.0137786112507756,0.0169113275646828,0.0182947242395178,0.0166073876934333,0.0098175127756474,0.00750455308…
4882,"6784",9968,"2005-06-03","04:23",87,145,52,130.0883,33.7722,3.7,8,"ALL","FKOH04",130.7475,33.5479,82.6622388829987,0.342689398178763,0.355207186193633,0.493566782459801,60.1512514269786,0.00475140977395131,0.00485663319183156,0.00542676566658263,0.00678851901963897,0.0113366300107219,0.0114854285945279,0.00826941835016224,0.0158710241635504,0.0109522251255167,0.0051796097150268,0.00306487185…
4883,"6785",10098,"2005-07-05","05:10",88,-2,296,130.1237,33.7417,3.9,17,"SS","FKOH04",130.7475,33.5479,92.1737118696272,0.978655141922982,0.0305936023676562,0.979133216328668,174.205878174825,0.0128194249871045,0.0130279539452671,0.0138915297933669,0.0161797847946133,0.0258695849406209,0.0501853374004798,0.0310325368283033,0.0358313828089288,0.0288367290794223,0.0147534336003522,0.00862824391171…
4885,"6790",13046,"2007-06-06","23:43",63,-140,244,131.4952,33.3338,4.7,8,"ALL","FKOH04",130.7475,33.5479,80.9371259405708,0.265954474102249,0.472159859120652,0.541910246129225,45.2645908285026,0.00486739749866394,0.00498770794754464,0.00570738807161384,0.0067880465525805,0.011438243484032,0.0242467240055229,0.0107149330375882,0.00826613507632194,0.00460858183175692,0.00366749988957055,0.00365879…
4888,"6793",14153,"2008-03-31","03:45",86,-4,109,130.1132,33.7587,3.8,14,"SS","FKOH04",130.7475,33.5479,89.2422451051497,0.992770907481886,0.0677976511226328,0.995083210711624,2.4522038080389,0.00480869237943123,0.00482609755392491,0.00579192138068189,0.00771472829333607,0.00947278069734542,0.0169084272479731,0.0154236983891672,0.0117143514545194,0.00870375831351032,0.00466495933101244,0.00318521…
4889,"6794",14392,"2008-05-20","14:42",90,-2,129,131.0635,34.3567,3.9,17,"SS","FKOH04",130.7475,33.5479,79.2560447412087,0.734789753242944,0.0905431193258289,0.740347241453683,69.3253383629691,0.00334326048042925,0.00334689488332096,0.00353744506671128,0.00542579891628873,0.00683673089275861,0.009845784016522,0.0109613418977788,0.00804822379783266,0.00670606718427425,0.0029959838817991,0.00143369…
4890,"6795",14912,"2008-09-03","23:32",58,-129,73,130.8998,33.375,3.9,8,"ALL","FKOH04",130.7475,33.5479,101.162956371164,0.584001580109977,0.208996907980249,0.620272160520086,-108.928245522377,0.00588488763699019,0.00588055437437662,0.0102205923409556,0.0191903131813944,0.00886268932660962,0.0120448505594715,0.015812372434268,0.0144597935669912,0.0122723205629579,0.00865751890555256,0.00455536505…
4891,"6798",15992,"2009-06-25","23:04",54,-120,69,130.8925,33.3692,4.5,8,"NM","FKOH04",130.7475,33.5479,101.540525296437,0.476763406473038,0.0107092175232233,0.476883668300493,-101.641670205749,0.027501812122113,0.0275476726784678,0.034481960312604,0.0414067686858079,0.0574458562474266,0.0873273434956085,0.0649498173977418,0.0865310383619658,0.0737503327450121,0.0354130035015388,0.019398327402124…
4898,"6815",5188,"2002-05-20","22:20",81,-36,112,130.8145,32.642,3.9,8,"ALL","FKOH05",130.9526,33.526,74.8245382111476,0.702555468909897,0.626214333400179,0.941131541417583,-104.36250575486,0.00138122445677739,0.00145847598540394,0.00196464349946752,0.00521667740808266,0.00357598700920459,0.00506474684066242,0.0020103139904005,0.00133311512106044,0.000765264735238728,0.000610663424973201,0.000469…
4903,"6820",9638,"2005-03-20","10:53",87,-11,122,130.1763,33.7392,6.6,11,"SS","FKOH05",130.9526,33.526,85.1545304058498,0.80753983129488,0.0590746414403173,0.809697716675221,-17.5436112480229,0.158465045357012,0.162102617807363,0.185047237212556,0.333533195199518,0.458306482607436,0.65779922407981,0.382376005784882,0.17371509001811,0.100466691992919,0.0770057211510937,0.0601363290199859,0.0492848…
4908,"6827",9642,"2005-03-20","16:09",85,-171,26,130.1448,33.763,3.7,8,"SS","FKOH05",130.9526,33.526,79.2280438710185,0.930683172077905,0.183687997927649,0.94863715264144,83.290255011733,0.00173675628687505,0.00184761234029219,0.00271397702274724,0.00442617433005073,0.00464762058477238,0.00765533243954827,0.00247670844267144,0.00156665546946353,0.00106881026145897,0.000960337292829972,0.000752019…
4910,"6830",9649,"2005-03-20","20:08",85,169,214,130.1053,33.798,4,17,"SS","FKOH05",130.9526,33.526,83.2770860473293,0.880731428558765,0.216673112557403,0.906992330153059,-102.976271808669,0.0172649204458057,0.0179167444587458,0.0224467815064877,0.042244230233252,0.0477498569631365,0.0716220782999209,0.0226444299111283,0.00918449916435295,0.0055164329344242,0.0044649946808479,0.0029996508430149,0…
4911,"6831",9650,"2005-03-20","20:38",85,-173,202,130.1702,33.7462,4.2,8,"SS","FKOH05",130.9526,33.526,79.9469877992699,0.982513489997877,0.10529039419376,0.988139071759277,-93.2199370075258,0.00664677906207209,0.00695784484089722,0.00913746265655844,0.0220957795970181,0.0255509885523046,0.0211887158648182,0.0104225188654183,0.0040188444060451,0.00295470709208206,0.00190204350896608,0.00172581321…
4913,"6834",9685,"2005-03-24","23:39",88,-143,23,130.1713,33.7413,3.8,8,"ALL","FKOH05",130.9526,33.526,79.9552404104631,0.782379598848012,0.572294894751221,0.969349928174489,85.252793897803,0.00289924023495812,0.00305361455655425,0.00399847259713006,0.00755577013414251,0.00970286626724289,0.0119405558915823,0.00775086955121811,0.0044861499306198,0.0019796787618197,0.00140934141214966,0.0011242857…
4914,"6835",9686,"2005-03-25","03:43",74,156,185,130.2163,33.722,3.9,5,"ALL","FKOH05",130.9526,33.526,77.1634676345823,0.861571113174377,0.364510680357078,0.935506717854509,-77.7945030099463,0.00378629662863331,0.00395699111952504,0.00527709246365837,0.0121707643145367,0.0105362881272296,0.0108329373578914,0.00640026065094227,0.00265734789969247,0.00144383257962965,0.000912790399818052,0.00072059…
4915,"6836",9694,"2005-03-25","21:03",85,-21,132,130.1178,33.7865,4,8,"SS","FKOH05",130.9526,33.526,78.5062185083717,0.69775024090249,0.0788029046544838,0.702186083927521,-21.8209192363835,0.00390263710841785,0.00409399691133249,0.00562367895420782,0.0120871342757496,0.0118271746922078,0.0130016451728233,0.008604987844268,0.00366208462217901,0.00215290739698669,0.00160515817538335,0.0013899899805…
4916,"6839",9719,"2005-04-01","21:52",86,-5,324,130.3195,33.673,4.1,8,"SS","FKOH05",130.9526,33.526,84.0782020848847,0.201082689465664,0.203898339900732,0.286371753175866,141.115473098667,0.0110592384909631,0.0115466162575882,0.0138545167725186,0.0275312418898966,0.0260395194272091,0.044333520500858,0.0124862050279498,0.00635888744986102,0.00310316386934367,0.00171800678112748,0.00138242916274216…
4919,"6843",9802,"2005-04-20","06:11",90,14,312,130.2882,33.6782,5.4,8,"SS","FKOH05",130.9526,33.526,83.594627036458,0.559570904986716,0.0217555589479573,0.559993662511274,151.877346066982,0.122577540357114,0.127245023478327,0.146190705928934,0.252299707490912,0.434013363849548,0.482659091181343,0.167320197525583,0.0688408912202624,0.0482691074601551,0.0402314265220611,0.0412480558935812,0.040217…
4920,"6844",9803,"2005-04-20","06:23",69,-30,142,130.2892,33.6798,4.5,11,"ALL","FKOH05",130.9526,33.526,86.4152797432664,0.0750586820846393,0.447352993292877,0.453606113676149,-36.7857883426826,0.00916279426812585,0.00957834311872361,0.0120045276999972,0.0269631062936005,0.0338635440850482,0.0435766012786679,0.011430087383743,0.00547248587481046,0.00237129230589567,0.00182502979427734,0.001839213…
4921,"6845",9804,"2005-04-20","06:45",61,-130,235,130.2937,33.6808,4.3,8,"ALL","FKOH05",130.9526,33.526,83.455911744408,0.423473200810612,0.553272134892716,0.696734961842398,-129.380540508778,0.00898310148556722,0.00976217629424915,0.014989412730324,0.0353668984645247,0.0328529730770291,0.0318954369777246,0.00990486827272327,0.00588104475667377,0.00332292208455149,0.00264698177175439,0.0019258093…
4924,"6851",9967,"2005-06-03","04:17",86,-173,211,130.5478,32.4955,4.6,8,"SS","FKOH05",130.9526,33.526,68.9047632684119,0.883742556365437,0.180269921020619,0.901941323122573,167.152219041212,0.00364604133273335,0.00376996901844034,0.00443660634945225,0.008157647375316,0.00975664034388887,0.0131495567986149,0.00728197160115308,0.00671102363279999,0.00355469299940234,0.00231720778092945,0.002095752…
4925,"6852",9968,"2005-06-03","04:23",87,145,52,130.0883,33.7722,3.7,8,"ALL","FKOH05",130.9526,33.526,77.9980222750346,0.218630515819797,0.240716863441136,0.325182888222257,56.712279958392,0.00571320292305463,0.00603970670148808,0.0078206052834803,0.0211344068050182,0.020781727069712,0.0223150958546003,0.00561356146488127,0.00217956661288431,0.00125692395951386,0.000740206844064549,0.000618938187…
4926,"6853",10098,"2005-07-05","05:10",88,-2,296,130.1237,33.7417,3.9,17,"SS","FKOH05",130.9526,33.526,84.550583233625,0.94288974212616,0.067979592152072,0.945337130740086,171.038075296468,0.0130690533322043,0.0134916897014421,0.0162741409604317,0.0240005370564911,0.0400766624733148,0.0653739797778902,0.0159599092102681,0.00910349888779034,0.00495594036283731,0.00272425190648736,0.002261187581780…
4927,"6856",10433,"2005-09-12","20:19",78,-28,323,130.1055,33.777,3.9,5,"SS","FKOH05",130.9526,33.526,74.9308337915143,0.167530436439406,0.475698975853932,0.504337151875665,146.240919057677,0.00347690379935942,0.00366346015127775,0.00517050578377009,0.00989988259021288,0.010620726359341,0.0130942154976921,0.00372386880273728,0.00212824316279884,0.00145502969729143,0.00110514311109467,0.0008491541…
4929,"6862",11576,"2006-07-11","03:09",76,165,212,131.167,34.0255,3.7,14,"ALL","FKOH05",130.9526,33.526,90.7140389916955,0.828114365720225,0.279424290941699,0.873985890664421,-12.074607802275,0.0122869628468552,0.0130974365049043,0.0185324780857823,0.0355385967365061,0.0258186314122186,0.0541390201980051,0.0170365610673046,0.00746935140825494,0.00367906851662211,0.00236261272323671,0.001725954924…
4932,"6866",13046,"2007-06-06","23:43",63,-140,244,131.4952,33.3338,4.7,8,"ALL","FKOH05",130.9526,33.526,86.0848430775526,0.359690772612567,0.498487927053963,0.614709415351011,49.4187372761224,0.0131211870690117,0.0139013988504754,0.0185664145165403,0.0376514354440837,0.0544566750362157,0.0577748845433723,0.0128847722215024,0.0053222395943813,0.00331795061898154,0.0025314425926732,0.0021631829788…
4937,"6872",14153,"2008-03-31","03:45",86,-4,109,130.1132,33.7587,3.8,14,"SS","FKOH05",130.9526,33.526,83.0176945641049,0.995445119728953,0.066122136081525,0.997638773941838,-0.85142569872653,0.00432829886213972,0.00434316167094894,0.00708406006679785,0.00768769818671363,0.0113430369742851,0.020052119838062,0.0101202288906921,0.00390230511877275,0.00210055032789029,0.00139576611221221,0.000859670…
4938,"6873",14392,"2008-05-20","14:41",90,-2,129,131.0635,34.3567,3.9,17,"SS","FKOH05",130.9526,33.526,79.9060138588159,0.414592343022781,0.128474779835344,0.434042140750019,57.565878266943,0.00273326947079866,0.00271921325018837,0.00522718551421317,0.00721522017682066,0.00714860081974088,0.0103833318929908,0.00673671915475181,0.00230808329572397,0.00188158982777863,0.00121574860888261,0.00091489…
4939,"6874",14912,"2008-09-03","23:32",58,-129,73,130.8998,33.375,3.9,8,"ALL","FKOH05",130.9526,33.526,109.00112528657,0.25100789000564,0.435116469076562,0.502325892729748,-56.8543816626914,0.0188572023375685,0.0186987305718864,0.0458771472521995,0.0393147423748395,0.0438397284663124,0.0784176449531609,0.0301264710844135,0.00985931313530512,0.00541275459262657,0.00366560039829767,0.00311115151511…
4940,"6876",15992,"2009-06-25","23:04",54,-120,69,130.8925,33.3692,4.5,8,"NM","FKOH05",130.9526,33.526,108.425455951595,0.416666987859019,0.494817277696841,0.646881377903879,-51.6870854979594,0.0451686557249604,0.0449743897123685,0.0786963999811935,0.0854205595860856,0.0877957880538696,0.140732410979134,0.0548757669285815,0.0319332754348814,0.0150142361777081,0.0125877733535364,0.0111448032014926…
4942,"6887",1547,"2000-01-17","20:56",85,7,300,131.4132,33.8353,4,17,"SS","FKOH06",131.1372,33.5892,106.218535533209,0.823221720159891,0.041474056962173,0.82426579326326,-77.3584144053061,0.0181766134084433,0.0211049977019662,0.0433837647052443,0.0608980022825051,0.021439444069285,0.0245091873794298,0.015824157639508,0.0132658864008403,0.0140856859967841,0.0138072468291112,0.0153942772808599,0.01…
4948,"6903",3283,"2000-08-10","11:37",69,-154,28,130.8085,32.7712,3.9,11,"ALL","FKOH06",131.1372,33.5892,77.1862776601333,0.738383753195856,0.11649877343841,0.747517579188779,-9.27213653378323,0.000729869601709785,0.000778075990119217,0.00129453768195445,0.00198729927288267,0.00217979494448446,0.003146433399899,0.00196123966918885,0.00136406814345912,0.00117987170488999,0.00101489368408716,0.0005…
4958,"6916",6610,"2003-06-24","00:33",66,-66,4,131.9318,33.5277,4.2,14,"NM","FKOH06",131.1372,33.5892,85.6835143850107,0.394643598012534,0.7081747609465,0.810712687389257,-88.9153688928144,0.000884233907967796,0.000905232025505064,0.000993639011915293,0.00107078972725741,0.00135643639364328,0.00210975895305601,0.00236716711704096,0.0018012521394852,0.00205119831318183,0.0021315711763861,0.0020851…
4960,"6922",9114,"2004-11-21","09:28",89,-63,127,130.557,32.499,4.2,5,"ALL","FKOH06",131.1372,33.5892,63.8538063380734,0.451779784023498,0.631571028575113,0.776522335408162,-102.788463016777,0.000735162886440821,0.000757625410080734,0.000863976938928349,0.00125823957973035,0.00152758289464107,0.00201584480801474,0.00221053726501048,0.00212947524052289,0.00234485158165714,0.00150787797914818,0.001…
4961,"6924",9638,"2005-03-20","10:53",87,-11,122,130.1763,33.7392,6.6,11,"SS","FKOH06",131.1372,33.5892,81.0612580351562,0.609429233616845,0.00814399019622741,0.609483646510004,-26.0735195967957,0.0712755289001772,0.0728874706516833,0.0949216466355278,0.176833354885327,0.200714216736135,0.149051365642855,0.166029934650352,0.131116253530979,0.114480437630191,0.112791904496732,0.113724091642888,0.0…
4967,"6930",9649,"2005-03-20","20:08",85,169,214,130.1053,33.798,4,17,"SS","FKOH06",131.1372,33.5892,77.7733483709852,0.742130347962403,0.278532965002238,0.792677781926386,-110.474238214366,0.00300680326426589,0.00314196830346838,0.00419575820442504,0.0088249417901763,0.00999417505349991,0.00721126362713221,0.00386168700440623,0.00414494716009746,0.00424033027958908,0.00338907525735266,0.00357100…
4972,"6937",9967,"2005-06-03","04:17",86,-173,211,130.5478,32.4955,4.6,8,"SS","FKOH06",131.1372,33.5892,65.2,0.929467735500125,0.129918785452816,0.938503682544328,173.250793023397,0.0028482339054228,0.00288715685753303,0.00303085943751933,0.00408336416206049,0.0040939449190237,0.00529130329881023,0.00596914493457815,0.00827462216660072,0.010527752846643,0.0057768868207712,0.0048739303759902,0.005…
4974,"6940",10098,"2005-07-05","05:10",88,-2,296,130.1237,33.7417,3.9,17,"SS","FKOH06",131.1372,33.5892,78.8185967437341,0.823569584918431,0.140768319441649,0.83551336372385,163.88327178526,0.00189424799062847,0.00197829804630142,0.00240182557235116,0.00345051241701867,0.00707838405570085,0.00621241101022783,0.00323948109733642,0.0030873860918259,0.00270064103501372,0.00205068427604056,0.00203421…
4983,"6953",15992,"2009-06-25","23:04",54,-120,69,130.8925,33.3692,4.5,8,"NM","FKOH06",131.1372,33.5892,94.6819967035645,0.602801267554694,0.253232227823112,0.653831728638036,-25.4613448527964,0.0593172984634331,0.0592405351933961,0.065973913867528,0.0906199501213723,0.0995844850365759,0.105026941781621,0.175447350507211,0.176193846373816,0.160197649795495,0.0664232696349705,0.0640067879212822,0.…
4985,"6963",1454,"1999-11-10","03:19",82,-39,298,130.7938,32.7295,4.2,5,"ALL","FKOH06",131.1372,33.5892,71.6320809192626,0.602487183936476,0.289307944861337,0.668348631903736,80.7682442492646,0.00111913605071055,0.00116388934181906,0.00163586916347243,0.00329576494914307,0.00281257431901808,0.00356224481472007,0.00245464233647185,0.00266113090245482,0.00256939389740071,0.00148238345916298,0.00087…
4992,"6983",1547,"2000-01-17","20:56",85,7,300,131.4132,33.8353,4,17,"SS","FKOH08",130.8308,33.4621,89.5412887071822,0.694813704984891,0.0838533548289638,0.699855320584836,-67.5871282456191,0.0080661028508196,0.0082594969338332,0.00930757545228617,0.0151694216765175,0.0173619826056819,0.0216210838766238,0.0308104008412744,0.0159229307917858,0.00868773538961679,0.00660697273265147,0.00404343930089…
4998,"6993",9005,"2004-11-04","03:13",59,-84,70,130.5462,33.0742,4.1,11,"NM","FKOH08",130.8308,33.4621,91.2220144520325,0.414640145199654,0.308371525265649,0.516739245273525,-38.501213888219,0.00483822515805125,0.0049933975908193,0.00592747625891492,0.0120294216818599,0.012185443118738,0.0152530376318948,0.0163086374047619,0.00593092748058851,0.00313707656106764,0.00181224967650708,0.001515609078…
4999,"6995",9638,"2005-03-20","10:53",87,-11,122,130.1763,33.7392,6.6,11,"SS","FKOH08",130.8308,33.4621,87.4825079490927,0.958864248576465,0.063698987554404,0.960977735545192,-6.64158566355526,0.228806785301485,0.23321875975144,0.261485023471709,0.315629181794079,0.466934541665103,0.592396383851218,0.777277210009402,0.437336881591297,0.227957119651921,0.143860663838313,0.132383455159623,0.1316888…
5004,"7002",9642,"2005-03-20","16:09",85,-171,26,130.1448,33.763,3.7,8,"SS","FKOH08",130.8308,33.4621,81.1009691026656,0.956704968242644,0.129895662230103,0.965482925445269,91.2656868881934,0.00195691308953668,0.00200864192926465,0.00246754575641466,0.0033762023547175,0.0056385133111486,0.00832567803184822,0.0038666991090593,0.00287253557506256,0.00342459562284367,0.00255957086246894,0.0017317324…
5006,"7006",9649,"2005-03-20","20:08",85,169,214,130.1053,33.798,4,17,"SS","FKOH08",130.8308,33.4621,85.9377430965866,0.965313380008894,0.194562047451341,0.984725500803474,-94.9406842849641,0.0221528760435299,0.0226433230776757,0.0270921031667901,0.0400588190040595,0.0576253902546438,0.0908659099992951,0.061372957856046,0.0195321437635504,0.0185848375026525,0.0112502606192035,0.0069975871841657,0…
5011,"7011",9685,"2005-03-24","23:39",88,-143,23,130.1713,33.7413,3.8,8,"ALL","FKOH08",130.8308,33.4621,81.9427066392426,0.773414817183072,0.549459747925414,0.94872361308686,93.3899048863343,0.0093133738516179,0.00957509544599948,0.0108599467540131,0.0138362025136957,0.0268730354816868,0.0448455557664302,0.0229454603353256,0.00923781326397108,0.00610313150276151,0.00497298382261595,0.002833966308…
5013,"7013",9694,"2005-03-25","21:03",85,-21,132,130.1178,33.7865,4,8,"SS","FKOH08",130.8308,33.4621,80.2663473510511,0.854893085048548,0.0929537309918007,0.859931731574734,-13.6698326018834,0.00572706566489332,0.00586849184203233,0.00694582438231777,0.00996163406274292,0.0131509882518387,0.0148022489845293,0.0133446580698046,0.00958867764605735,0.00761421796378328,0.0060848279597701,0.0038328389…
5014,"7018",9719,"2005-04-01","21:52",86,-5,324,130.3195,33.673,4.1,8,"SS","FKOH08",130.8308,33.4621,86.4312068889857,0.544819124340924,0.151491574007921,0.565488793207265,151.927605112379,0.0340589158371197,0.0349862095117491,0.0388984972974535,0.0489825448093502,0.0640446754695502,0.146060581951463,0.070617539358151,0.0379472560272808,0.0203585238659388,0.015035966779692,0.00845967420885698,0.0…
5018,"7024",9803,"2005-04-20","06:23",69,-30,142,130.2892,33.6798,4.5,11,"ALL","FKOH08",130.8308,33.4621,89.1139783799385,0.357889454374071,0.43931036277691,0.566637852949616,-26.4251069141423,0.0122669520256664,0.012718979086389,0.0160910290534819,0.0243224272226273,0.0384982047893145,0.0430620406506705,0.0261436755258322,0.0215812181305875,0.0107049054176111,0.00564991150373172,0.00477650433894…
5019,"7025",9804,"2005-04-20","06:45",61,-130,235,130.2937,33.6808,4.3,8,"ALL","FKOH08",130.8308,33.4621,85.7096096784549,0.578351681307735,0.550445107212149,0.798423749224231,-118.919067084223,0.0113296279727094,0.011646938009623,0.016370481300194,0.0232766757935922,0.0368242280027701,0.0526437955318573,0.0194931652637533,0.00924251109818106,0.00985991064868237,0.00978289397877745,0.005408796446…
5020,"7026",9806,"2005-04-20","09:09",90,-16,134,130.2838,33.6787,4.8,8,"SS","FKOH08",130.8308,33.4621,85.5855175733987,0.770253956055865,0.0438560452964818,0.7715014643724,-19.2421397367856,0.031629959911451,0.0325372103444656,0.038310056538721,0.0517175209672699,0.0796613716552759,0.132060913672441,0.0980943625801198,0.0806331090805756,0.0420088927728404,0.029974110128576,0.0289734709173754,0.0…
5021,"7029",9848,"2005-05-02","01:24",84,-8,138,130.3205,33.6703,4.7,8,"SS","FKOH08",130.8308,33.4621,86.6373070402184,0.691537643083223,0.10787034868371,0.699900224265034,-22.4391356959908,0.0340303386847677,0.0349148018038195,0.0374331790260993,0.0517101953970395,0.104942056011877,0.0982315498198008,0.0629186318986674,0.0425623356501966,0.0247153490770412,0.0213764084916059,0.0148265922585063,0…
5023,"7034",9967,"2005-06-03","04:17",86,-173,211,130.5478,32.4955,4.6,8,"SS","FKOH08",130.8308,33.4621,72.002158125494,0.821514488465296,0.195148909570901,0.844375006537443,162.691257276679,0.00604816930318588,0.00617150200275427,0.00667781099687615,0.00846744344888113,0.0146576997172135,0.0178761411384001,0.0242386267556559,0.0101559703869202,0.00636264025385688,0.00583560838987676,0.0055784470…
5024,"7035",9968,"2005-06-03","04:23",87,145,52,130.0883,33.7722,3.7,8,"ALL","FKOH08",130.8308,33.4621,79.8370389054488,0.433550726039239,0.336162796016279,0.548608838312539,64.4965192547771,0.00685030150285373,0.00717656124895482,0.00928373196510972,0.0158179173723977,0.0286708712459179,0.0251474890993117,0.00979721320580501,0.00485489198232051,0.00346823260465615,0.0020445372214758,0.0013967235…
5025,"7036",10098,"2005-07-05","05:10",88,-2,296,130.1237,33.7417,3.9,17,"SS","FKOH08",130.8308,33.4621,87.5833903917245,0.995942328756734,0.0364690279274641,0.996609809407554,179.121738945768,0.010653329197955,0.0108939222046056,0.0129779525349725,0.0209079021903203,0.0453163623871113,0.0524772970912184,0.0330369248417585,0.0209582044078208,0.0142022167283843,0.0074028060301483,0.003747248103608…
5026,"7039",10433,"2005-09-12","20:19",78,-28,323,130.1055,33.777,3.9,5,"SS","FKOH08",130.8308,33.4621,76.4070047862801,0.377476050434947,0.415525886270869,0.561382161110555,154.231718081326,0.00379259113535852,0.00392061576796299,0.00448025839098595,0.0073307298674825,0.0120924366444485,0.014941048390257,0.00654438810585069,0.00417809985519734,0.00337414086842858,0.0021983746177574,0.00181813542…
5028,"7046",11576,"2006-07-11","03:09",76,165,212,131.167,34.0255,3.7,14,"ALL","FKOH08",130.8308,33.4621,86.9938393726009,0.919960921365627,0.249701089438419,0.95324641667652,-5.25812204976791,0.0168782600999037,0.0174372152306496,0.0195091338608355,0.0276125521457181,0.0541760543044619,0.0553078436209549,0.0466154470106208,0.0140495855953121,0.00692884442746408,0.00463689036532028,0.003712995385…
5034,"7052",14153,"2008-03-31","03:45",86,-4,109,130.1132,33.7587,3.8,14,"SS","FKOH08",130.8308,33.4621,85.5753274460788,0.969226864109045,0.0792934508973221,0.972464994468109,7.07146609963829,0.0077784127815384,0.00779928618464536,0.00918121203327752,0.0121872193301015,0.017757754784882,0.0296908933681693,0.0214211125761479,0.0107776823111465,0.00589782727281836,0.00416390193688564,0.00377671439…
5035,"7053",14392,"2008-05-20","14:42",90,-2,129,131.0635,34.3567,3.9,17,"SS","FKOH08",130.8308,33.4621,76.68141921329,0.581182589298246,0.151093995193337,0.600501954607059,63.4815687270887,0.00315428251746732,0.00315850231122284,0.00389790443828476,0.00579990262245842,0.010556893311955,0.0118774022791181,0.0107999120829755,0.00329410913298269,0.00198434586703024,0.00182011400741822,0.00091233489…
5036,"7054",14912,"2008-09-03","23:32",58,-129,73,130.8998,33.375,3.9,8,"ALL","FKOH08",130.8308,33.4621,121.34636815674,0.424265951009344,0.285482725477808,0.511372646640491,-105.448536308163,0.0439251208307957,0.0440099266870555,0.0621948607201592,0.0893621305139935,0.158953717792318,0.115787761443082,0.0904083305896088,0.0514917031374958,0.0358104989912176,0.0176902148093233,0.0140559086152408,…
5039,"7067",9005,"2004-11-04","03:13",59,-84,70,130.5462,33.0742,4.1,11,"NM","FKOH09",130.5456,33.8469,80.0431548524951,0.323504961747227,0.70309138812033,0.773946354939441,-70.3865602180302,0.00184240203267365,0.00188760235484066,0.00216064760662168,0.00287879983326386,0.00297036696722812,0.00541567624586256,0.00358175895336356,0.00384539562333968,0.0026530421406378,0.00148964627680534,0.0009459…
5040,"7069",9638,"2005-03-20","10:53",87,-11,122,130.1763,33.7392,6.6,11,"SS","FKOH09",130.5456,33.8469,103.689674006745,0.869762748389749,0.25802965957589,0.907230149249538,-77.8625808731294,0.144756184323849,0.147691099257877,0.165480545684379,0.271645810385509,0.386080534603857,0.525952497855082,0.444545990871586,0.287223547084845,0.340757734028151,0.266147139003973,0.259836431625744,0.2492235…
5042,"7072",9639,"2005-03-20","14:32",79,18,289,130.088,33.7967,4.3,8,"SS","FKOH09",130.5456,33.8469,89.9414067743568,0.602860506789411,0.0341564488580037,0.603827337609829,153.276900844775,0.0012197904820091,0.0012645495126724,0.00169997202918166,0.00341761078094039,0.00419734614369604,0.00387096006179346,0.00165981498065296,0.00222786197058974,0.00216837920115463,0.00158521566986956,0.001363602…
5043,"7075",9642,"2005-03-20","16:08",85,-171,26,130.1448,33.763,3.7,8,"SS","FKOH09",130.5456,33.8469,91.834878003659,0.184538406701852,0.143395742729888,0.233702294770749,50.0431332882126,0.0010748609263528,0.00112667684541753,0.00145631988587673,0.00288675987744045,0.00417690822020307,0.00371679939733099,0.00253137077687169,0.00157039569535834,0.00146127755063848,0.00140324960716189,0.001258928…
5045,"7079",9649,"2005-03-20","20:08",85,169,214,130.1053,33.798,4,17,"SS","FKOH09",130.5456,33.8469,103.449456224648,0.0607148031215727,0.155779042396925,0.167192695319485,-131.360162519595,0.00256625165952211,0.00269588902219657,0.00332747024028766,0.00668747607696656,0.00881702741290964,0.00725912301108061,0.00574811443170715,0.00445033895338321,0.00341982411828445,0.00277620446293136,0.002259…
5046,"7080",9650,"2005-03-20","20:38",85,-173,202,130.1702,33.7462,4.2,8,"SS","FKOH09",130.5456,33.8469,92.7125919043349,0.203880012815384,0.191236204640191,0.279532369486587,-129.363340668207,0.00241030046259797,0.0024854487723548,0.00321583669672451,0.00630836264334891,0.00678770918057042,0.00679870598937768,0.00525093345987168,0.00422528146754746,0.00455308547580649,0.00338614633174646,0.00254…
5047,"7086",9667,"2005-03-21","23:59",80,-168,49,130.1008,33.7853,4.5,8,"SS","FKOH09",130.5456,33.8469,90.5490803996495,0.398111214276958,0.239830759791554,0.464770192972041,31.7696605795094,0.00490732506055998,0.00503196874791567,0.00652772655677304,0.0127998847651063,0.0125055789949926,0.0170605711217415,0.00844081782767523,0.00723694186656215,0.00997186868144582,0.0068013313696658,0.0059315055…
5048,"7088",9673,"2005-03-22","15:55",89,-5,284,130.1768,33.7253,5,5,"SS","FKOH09",130.5456,33.8469,84.2008186934394,0.259153759334662,0.161169438768399,0.305182337251369,142.802240332864,0.00517282746087669,0.00532100570381201,0.00639913710120357,0.0106472285877594,0.0127697134658535,0.0147416360353931,0.013557277160256,0.0126339635111077,0.00914262049961607,0.00713826852254803,0.008634969021368…
5049,"7091",9685,"2005-03-24","23:38",88,-143,23,130.1713,33.7413,3.8,8,"ALL","FKOH09",130.5456,33.8469,92.6111673070168,0.102704820455486,0.433546826158323,0.445545879362327,48.5679419074496,0.00237754097756485,0.00247717618469095,0.0033968399388255,0.00831886173704071,0.00807241089142519,0.00604252763998643,0.00363174531596036,0.00328028620702523,0.00309217369175795,0.00205099155532147,0.001602…
5050,"7092",9686,"2005-03-25","03:43",74,156,185,130.2163,33.722,3.9,5,"ALL","FKOH09",130.5456,33.8469,84.8131978363478,0.402550362065192,0.276994987518006,0.488644059729491,-119.177509808191,0.00147907471075669,0.00154185248321621,0.00193299565183163,0.00470214709680588,0.0040011646654443,0.00474858729729169,0.00392090030477695,0.00207058893554467,0.00170235071592196,0.0012455032717741,0.0011870…
5051,"7093",9694,"2005-03-25","21:03",85,-21,132,130.1178,33.7865,4,8,"SS","FKOH09",130.5456,33.8469,91.1190229519718,0.261675058366602,0.34388612774154,0.432124409197439,-52.1140693668222,0.00200620344681191,0.00209242083243309,0.00273974077240895,0.00502803654919095,0.00609437977730302,0.00549955656757888,0.0044970433397956,0.00320683551184029,0.00294740267014875,0.00269738062942552,0.002252043…
5052,"7100",9719,"2005-04-01","21:52",86,-5,324,130.3195,33.673,4.1,8,"SS","FKOH09",130.5456,33.8469,97.2604701163928,0.974417174093868,0.104350134280015,0.97998866304327,84.2175993059318,0.0056908577824437,0.00579789892978482,0.00657272858864566,0.0134982411446825,0.013828492687202,0.0152949157238607,0.0108554966353456,0.013267068704126,0.00724577850889744,0.00895866618420399,0.00969277449649996…
5054,"7104",9748,"2005-04-07","00:17",87,15,297,130.2365,33.7078,3.8,5,"SS","FKOH09",130.5456,33.8469,84.9602017711181,0.324857054838582,0.0991660493064552,0.339655724835381,124.198498365674,0.00121699822103403,0.00125332571983503,0.00151441110006497,0.00350431517846212,0.00326128848156676,0.00461613915951415,0.00293695761290489,0.00117551025516582,0.00120706047901503,0.00128423929623727,0.000963…
5058,"7115",9804,"2005-04-20","06:44",61,-130,235,130.2937,33.6808,4.3,8,"ALL","FKOH09",130.5456,33.8469,96.6289607069457,0.534499425465019,0.207175242791776,0.573246209798431,177.672022397004,0.00585723108217526,0.00603811551645048,0.00764645294499352,0.0162849073070742,0.0174232965307946,0.0115659804599524,0.013446330540337,0.00823559042267159,0.0128066157122013,0.00836719607694238,0.0062957180…
5059,"7116",9806,"2005-04-20","09:09",90,-16,134,130.2838,33.6787,4.8,8,"SS","FKOH09",130.5456,33.8469,96.0714793409277,0.937586992816435,0.289216204536102,0.981180606241702,-83.9316732827823,0.024947431450953,0.0251008174767277,0.026798851225379,0.032960089350607,0.0410545370452524,0.0489436558197281,0.0568652336845634,0.0973580967357107,0.0765636396862114,0.0436194190699509,0.0300641330492,0.02…
5060,"7122",9848,"2005-05-02","01:24",84,-8,138,130.3205,33.6703,4.7,8,"SS","FKOH09",130.5456,33.8469,97.2319983338352,0.964204848049764,0.130265097245669,0.97296453407259,-89.0578651890682,0.0230050610083955,0.0234697672762216,0.0254141120049472,0.0381488903901542,0.0470367086752464,0.0471969784626092,0.0910202623595428,0.0654222617845027,0.0360773807946198,0.0363746839161525,0.0392017828166016,…
5062,"7129",10098,"2005-07-05","05:10",88,-2,296,130.1237,33.7417,3.9,17,"SS","FKOH09",130.5456,33.8469,103.641818820421,0.0653443225669535,0.183795094823848,0.195065418188466,136.953634333907,0.0040045930579773,0.00420816601145915,0.00537771260667582,0.00995360125783628,0.0115238608113774,0.00948042883523736,0.00936355453340237,0.00502452038706183,0.00495047853141492,0.00452019025927007,0.003522…
5069,"7148",14153,"2008-03-31","03:45",86,-4,109,130.1132,33.7587,3.8,14,"SS","FKOH09",130.5456,33.8469,99.5886491192346,0.391232511650957,0.237918449878733,0.457895257635866,-33.0051647662203,0.00445460516768883,0.00443918598844428,0.00481435392861804,0.0104517685584785,0.010082163086362,0.0105822583601044,0.0106033421146354,0.00889485618770759,0.00684167637790622,0.00476337350624534,0.003483603…
5071,"7150",14912,"2008-09-03","23:32",58,-129,73,130.8998,33.375,3.9,8,"ALL","FKOH09",130.5456,33.8469,83.8290548472136,0.658177959985718,0.521265909958625,0.839592982281269,-104.816611176216,0.00240246247005026,0.00242035441413029,0.00309634130870613,0.00678637367082008,0.00473184786737697,0.0039670542219637,0.0056815414211286,0.00495738013672545,0.00451697757355513,0.00279263872350148,0.002316…
5072,"7154",15992,"2009-06-25","23:04",54,-120,69,130.8925,33.3692,4.5,8,"NM","FKOH09",130.5456,33.8469,83.9259143026632,0.540193965870623,0.462716165539677,0.711277562288291,-99.5659523744538,0.00680620075519375,0.00681696146461163,0.00752155009090546,0.0102096975224538,0.0117207743344883,0.0189553604555545,0.014305530608824,0.0210395862601906,0.0135698465724562,0.00643445561333669,0.00435219629…
5073,"7155",16009,"2009-06-28","09:36",65,-142,48,129.895,32.9813,4.1,5,"ALL","FKOH09",130.5456,33.8469,69.1317879581181,0.515797993684517,0.134670430270732,0.533088824754634,-15.81406050085,0.000680923643736947,0.000682287209685188,0.000794614523212356,0.00118252496675546,0.0013227240982155,0.00143785386601003,0.00167073365321945,0.00184189194308461,0.00195672183000037,0.00186991919611517,0.0014…
5078,"7174",9005,"2004-11-04","03:13",59,-84,70,130.5462,33.0742,4.1,11,"NM","FKOH10",130.8194,33.2858,99.2727500643998,0.308981537477538,0.0660528628461881,0.315962926926817,-22.4118409570812,0.0058120128595866,0.00615808932380816,0.00802998995702983,0.0154187606181561,0.0172607969109193,0.0112134550919866,0.00761915099994743,0.004279005725633,0.00264927956622173,0.00200599082749648,0.0019885713…
5079,"7175",9114,"2004-11-21","09:28",89,-63,127,130.557,32.499,4.2,5,"ALL","FKOH10",130.8194,33.2858,73.4942742118719,0.405957695931048,0.793254867213846,0.891097601413056,-111.040485474994,0.00117672156434732,0.00122346128667809,0.00154701764695817,0.0031823011579673,0.00389163262397673,0.00233477700219957,0.00206567180839552,0.00224949260945663,0.00142459486872584,0.00113326273652671,0.0009220…
5080,"7176",9638,"2005-03-20","10:53",87,-11,122,130.1763,33.7392,6.6,11,"SS","FKOH10",130.8194,33.2858,84.3324416377958,0.940513108716647,0.05228327433198,0.941965205537192,9.90015711913469,0.0324138825968134,0.0332202864226063,0.0425680279435165,0.0622418115096275,0.0845321237163719,0.0617827593103448,0.0556488963232875,0.0538777712512312,0.0642226261141663,0.0444608029054807,0.0378506048564617…
5086,"7183",9649,"2005-03-20","20:08",85,169,214,130.1053,33.798,4,17,"SS","FKOH10",130.8194,33.2858,82.086418801314,0.958959821238277,0.169227892232836,0.973777191280899,-83.8751487618635,0.00309727476985817,0.00326662818208623,0.00402125740782656,0.0105695429607907,0.00879752111108578,0.00760793611171913,0.00698731993685705,0.00411975063808479,0.00248071152293047,0.00226605942110969,0.001634481…
5090,"7188",9673,"2005-03-22","15:55",89,-5,284,130.1768,33.7253,5,5,"SS","FKOH10",130.8194,33.2858,76.2946503174622,0.587537026684496,0.198899983962828,0.620291029554411,-154.416147298492,0.00196414262211276,0.00204910669317144,0.00251380126501679,0.00682101851119025,0.00785372531859881,0.00435289062577961,0.00310285072312543,0.00293288191886411,0.00373720468398508,0.00358361046711274,0.00280379…
5095,"7196",9802,"2005-04-20","06:11",90,14,312,130.2882,33.6782,5.4,8,"SS","FKOH10",130.8194,33.2858,82.9786256306573,0.992245247912312,9.6856869850967e-06,0.992245247959585,179.234636773223,0.0202693497182322,0.0206399066858356,0.0241904777960254,0.0444196133931848,0.0464434856573018,0.0326493624133765,0.034041620907354,0.0327159120306923,0.0448846245946204,0.0437936454522799,0.0330137029277238…
5096,"7197",9803,"2005-04-20","06:23",69,-30,142,130.2892,33.6798,4.5,11,"ALL","FKOH10",130.8194,33.2858,85.7437880984281,0.719242921246876,0.372150803930029,0.809818869025356,-10.2872036218247,0.00243772916871419,0.00259750469104485,0.00364622947714485,0.00967724981593428,0.00753815405785793,0.00511117487765778,0.00282429349749632,0.00254099948051943,0.00162292035540873,0.00129374163185699,0.001…
5097,"7198",9804,"2005-04-20","06:45",61,-130,235,130.2937,33.6808,4.3,8,"ALL","FKOH10",130.8194,33.2858,82.8511570352267,0.668973430079185,0.577026276310846,0.883450493069686,-102.834204016455,0.00166023660964334,0.00175035019638928,0.00219817628956369,0.00665927009663972,0.005077070838584,0.00466966851928485,0.0023144809353287,0.0017374796056357,0.00160852707779509,0.00202331714024273,0.0015722…
5099,"7201",9848,"2005-05-02","01:24",84,-8,138,130.3205,33.6703,4.7,8,"SS","FKOH10",130.8194,33.2858,83.6035878319695,0.972199378704315,0.0956775476942404,0.976896015492867,-5.46937708652138,0.00344766720406712,0.00362607300257455,0.00464547640936858,0.0130772986889495,0.00710300833238988,0.00619447508914194,0.00450880400993434,0.0040577078258544,0.00487128489004698,0.00636899369602451,0.0058327…
5101,"7206",9967,"2005-06-03","04:16",86,-173,211,130.5478,32.4955,4.6,8,"SS","FKOH10",130.8194,33.2858,76.5874096988865,0.869509459483552,0.147565276646593,0.881942294599348,165.006066527376,0.0031358518667182,0.00318820035600023,0.00349711804776447,0.0076653087452496,0.00658366497856627,0.00642822435202755,0.0089041132068275,0.00935838177250747,0.00618106310030888,0.00480187546277494,0.00394042…
5110,"7225",14153,"2008-03-31","03:45",86,-4,109,130.1132,33.7587,3.8,14,"SS","FKOH10",130.8194,33.2858,82.2479205966322,0.78173321842494,0.126083625357562,0.791835781821156,19.4769697771367,0.000765988836406902,0.000765490794196769,0.00104686829830691,0.00294312634795042,0.00187402598701299,0.00194132538230972,0.00240247303210671,0.00114737155969633,0.000781846409469277,0.000600299575711994,0.00…
5111,"7227",14912,"2008-09-03","23:32",58,-129,73,130.8998,33.375,3.9,8,"ALL","FKOH10",130.8194,33.2858,118.79441187833,0.219720977991135,0.563099704533995,0.604448993229084,144.895083638274,0.014958609026243,0.0149538345584001,0.0186872501989993,0.0428873082158347,0.0395137786348003,0.0217859697052943,0.0208517628031781,0.0201925858670949,0.0226024492256923,0.0220828924735869,0.0182826429982101,…
5112,"7232",15992,"2009-06-25","23:03",54,-120,69,130.8925,33.3692,4.5,8,"NM","FKOH10",130.8194,33.2858,122.871067270464,0.255763177555918,0.595765658582868,0.648345218953744,148.586037917767,0.0198829706281531,0.0199136231761074,0.0242023230289987,0.0421811586611843,0.0542425721643065,0.0460230028138104,0.0307962595131292,0.031642670999775,0.0286587481931783,0.0278880161359678,0.0250048875222425…
5114,"7237",16165,"2009-08-03","20:18",87,-163,205,130.5315,32.3167,4.5,5,"SS","FKOH10",130.8194,33.2858,69.7582649129647,0.937775085193746,0.121811499840631,0.945653293709466,168.962597252772,0.00139971148812889,0.00140174170944579,0.00165101829487138,0.00247987812200519,0.00264759513521233,0.00341880152100118,0.00331373066195791,0.00330649092846177,0.00267896020500492,0.00285631444347432,0.0025…
5116,"7239",16177,"2009-08-06","11:22",84,-153,212,130.5337,32.322,4.2,5,"SS","FKOH10",130.8194,33.2858,69.8508269533298,0.853584364033881,0.164899773718103,0.869366552091468,161.94617540582,0.000425139388906744,0.000426381761570544,0.000479379536484402,0.000827466330674548,0.00103690360159467,0.00102939541382308,0.00125111515057568,0.00112798156013297,0.0010764658545444,0.000969430435152518,0.00…
5118,"7247",4706,"2001-12-08","07:07",85,-37,325,139.9598,37.1515,4.5,5,"ALL","FKSH01",139.7183,37.7535,77.5540070778582,0.792778267693949,0.0188036216289972,0.793001234497264,17.4460637917231,0.00128028499952159,0.00132809078755934,0.0016733179464764,0.00283589304276448,0.00399752610998352,0.00491094978593754,0.00189852015001158,0.00221632766530583,0.00174677039704708,0.00122616182047885,0.00084…
5122,"7251",7516,"2003-12-22","21:08",47,86,45,138.2578,37.8845,4.3,11,"RS","FKSH01",139.7183,37.7535,67.2050049157335,0.460923429108781,0.493961207763629,0.67560941547369,51.077517429997,0.00208767988925506,0.00215774396998346,0.0030274761105581,0.00522817074319499,0.00632069245573616,0.00698518617003155,0.00528562266246844,0.00588952341025995,0.00331873758076772,0.00226860956755454,0.0014748474…
5124,"7254",8880,"2004-10-23","17:56",47,93,212,138.8703,37.2895,6.7,5,"RS","FKSH01",139.7183,37.7535,75.6943815100771,0.368565474057046,0.28298352913813,0.464672127881978,-155.570441913239,0.0546671527701965,0.0575036287550621,0.0785775260618454,0.148063241893456,0.188587755965227,0.253754028933532,0.105308719866875,0.0686572783250254,0.0402850864464755,0.0304462625949393,0.0234025313160778,0.02…
5126,"7256",8881,"2004-10-23","18:03",47,107,218,138.9865,37.351,5.9,5,"RS","FKSH01",139.7183,37.7535,76.706964366157,0.399653026334475,0.102741824812127,0.412648063153131,-163.496653636242,0.0398147598762067,0.0413526963812519,0.0496344451666381,0.0947489668545256,0.0894494167840126,0.139997864269424,0.0655794854966094,0.041249127990783,0.026398733946915,0.0200009498274457,0.0148565415894817,0.0…
5130,"7261",8884,"2004-10-23","18:34",59,94,221,138.9332,37.3033,6.3,11,"RS","FKSH01",139.7183,37.7535,81.9775596420753,0.175984113642753,0.196628715451064,0.263881147478483,-167.276240435732,0.0496852609935784,0.0513083557522554,0.07261833084697,0.112369844264375,0.155948810511655,0.211516248312039,0.0805830807490009,0.0427733453449692,0.0282100216944263,0.0155760456791831,0.0115766825127063,0.0…
5134,"7265",8886,"2004-10-23","19:37",61,91,19,138.8275,37.214,5,5,"RS","FKSH01",139.7183,37.7535,72.2005343004194,0.514309854620278,0.0936372155186419,0.522764339535145,33.6633610685463,0.00374670591987148,0.00390847872707528,0.00504633291608867,0.00891073604367226,0.011531291298029,0.0180589826956005,0.00469107279841189,0.00515008444493874,0.00283795221066177,0.00161420179655457,0.0011598032669…
5139,"7270",8892,"2004-10-23","22:58",58,91,198,139.0063,37.4195,4.1,5,"RS","FKSH01",139.7183,37.7535,76.9635187649821,0.360352138786085,0.540497309247965,0.649608347569515,-138.681888183305,0.00310681098716996,0.00321234699246517,0.00448006973160017,0.0076492625657641,0.0084005985965287,0.0136712895514651,0.00773502752936278,0.0035201921510054,0.00195372736071336,0.00162316303555743,0.0011821424…
5141,"7272",8900,"2004-10-24","00:53",56,69,357,138.9225,37.4148,4,5,"RS","FKSH01",139.7183,37.7535,75.605501775064,0.498607895850834,0.0284850707085514,0.499420897698592,64.7324109134394,0.00159814145806934,0.00167721986632642,0.0021025594593257,0.00366766764034038,0.00412628838667391,0.00647649572299712,0.00283358836107152,0.00170124434459016,0.000858602774279236,0.000679143564793189,0.00055799…
5144,"7275",8929,"2004-10-25","00:28",50,70,13,138.8738,37.1995,5.1,5,"RS","FKSH01",139.7183,37.7535,72.655033653304,0.358657034877621,0.0631630641082818,0.364176387667782,37.3252809758472,0.00709110713006086,0.00740324886789577,0.0103674323339967,0.0143870035101129,0.0218294220262471,0.0315576627778421,0.00837567624851868,0.00736632613722743,0.00431579644561696,0.00292038393708772,0.002096285822…
5147,"7278",8940,"2004-10-25","06:33",64,55,180,138.9538,37.3882,4.1,8,"ALL","FKSH01",139.7183,37.7535,79.4074042240035,0.508956672968303,0.643598695127933,0.820521892047581,-121.076052393643,0.00160236887139011,0.00169538868109941,0.00325055860430173,0.00577540269072209,0.00474016576714359,0.00791639311808099,0.00255593642330947,0.00079224245733235,0.000567158982473169,0.00050792411913592,0.0004…
5150,"7281",8954,"2004-10-27","10:26",55,104,198,138.9163,37.3482,4,8,"RS","FKSH01",139.7183,37.7535,78.1828043522575,0.404971382503647,0.389779508431087,0.562076405695609,-140.636917441576,0.00254043578151466,0.00271666410879225,0.00537709994048837,0.00684063084079239,0.0067777329130027,0.0107704138546297,0.00310037427095504,0.00163842888158138,0.00114856383366359,0.000956001150626923,0.00064827…
5156,"7288",9032,"2004-11-06","22:05",72,44,158,138.8953,37.3468,4,5,"ALL","FKSH01",139.7183,37.7535,74.4465580600279,0.719809304501191,0.6549990009594,0.973215868193845,-99.8355950293875,0.00188826706267943,0.00204415064268757,0.0033600624637051,0.00841084549852154,0.00603548054921893,0.00557644261693779,0.00171576200272649,0.00154174300387581,0.000912519789374455,0.000695203043721761,0.00074081…
5158,"7290",9046,"2004-11-08","11:27",66,103,29,139.0252,37.3908,4.8,5,"RS","FKSH01",139.7183,37.7535,76.9839349390942,0.543592727307454,0.0316873740994131,0.544515512046142,27.5671176341489,0.00696030168096182,0.00728208320468807,0.00950944446326913,0.0140764405301909,0.0243376421207972,0.0360810896731238,0.00856461480511529,0.00488640148780265,0.00338067268749875,0.00253615455956454,0.002084969…
5162,"7294",9059,"2004-11-09","04:16",48,104,216,139.0025,37.351,4.6,5,"RS","FKSH01",139.7183,37.7535,76.2152838556145,0.384662008712266,0.162219363352916,0.417468541082057,-161.682797655743,0.00429687576269084,0.00455023516974672,0.0065683858374794,0.00997003194578633,0.0148341932035416,0.0174315227389921,0.00685785991399649,0.00271235797784879,0.00173114659980026,0.00131502003406792,0.001001551…
5163,"7295",9063,"2004-11-10","03:43",66,93,22,139.0038,37.3667,5.1,5,"RS","FKSH01",139.7183,37.7535,76.6105511529904,0.48299356076652,0.0878471017442282,0.490917399392997,33.9099657131992,0.010662388906807,0.0111527098052446,0.0158029427639285,0.0260760660951762,0.0294641644035598,0.0465477044331941,0.0202243036962957,0.0114068978736552,0.00880452355269722,0.00516144456329815,0.00354335370800037…
5165,"7297",9288,"2004-12-23","21:04",59,51,185,138.9562,37.3918,4.2,8,"ALL","FKSH01",139.7183,37.7535,79.5352018901891,0.494215384482402,0.564890428068666,0.750566480721521,-125.951761915035,0.00626373204647197,0.00653440457807749,0.00965381489360553,0.0128516086152668,0.0192547708373795,0.0363920867772102,0.00767603065392524,0.00475688561140585,0.0026491237645682,0.00169920477871268,0.001290534…
5166,"7298",9289,"2004-12-25","10:23",70,43,188,138.9635,37.4028,4.1,8,"ALL","FKSH01",139.7183,37.7535,79.7944206937135,0.342060259569193,0.536129998800028,0.635956442525635,-128.384719663182,0.00516602090588104,0.00547435604980166,0.00708063556186872,0.0130305524441598,0.0168505902567239,0.0188572392199919,0.00373240278507023,0.00219302255574356,0.00127193966051853,0.000705057035990706,0.0007217…
5167,"7299",9378,"2005-01-18","21:50",49,81,30,139.0002,37.3677,4.5,8,"RS","FKSH01",139.7183,37.7535,80.0626393893709,0.316835259620514,0.0387776148810285,0.319199444164083,25.6419873125646,0.0047861380736456,0.00498952054510251,0.0065736146129812,0.00945506226314772,0.0153345575743156,0.024434760281206,0.00555470852700662,0.00275648930707159,0.00176365966104575,0.00129048070888332,0.000982223349…
5170,"7302",10646,"2005-11-04","01:02",56,61,354,138.478,37.4373,4.5,14,"RS","FKSH01",139.7183,37.7535,71.3427314537752,0.439440265593081,0.133230250769276,0.459192820876548,78.183592537327,0.0058333526594918,0.00610499653562555,0.00832647140150016,0.0150377801553288,0.0204918095345433,0.0181419533678157,0.00608300620581633,0.0078060354021744,0.00595765093975805,0.00304685679020199,0.001413767159…
5171,"7303",10878,"2005-12-24","21:20",51,90,206,138.6062,38.076,3.8,14,"RS","FKSH01",139.7183,37.7535,75.2845118585586,0.094118569467456,0.657996980925822,0.664694164278653,-96.0847221675483,0.00150229648205672,0.00157628236049256,0.002074833140279,0.00307570965144631,0.00475715780797736,0.0079405527565781,0.00182661096569576,0.0012311752352935,0.00140557072394099,0.0011307445485166,0.0008726484…
5172,"7304",10882,"2005-12-25","23:09",49,67,205,138.8505,38.1742,3.6,14,"RS","FKSH01",139.7183,37.7535,80.3608154040943,0.234280219102998,0.404093900963909,0.467096458838192,-83.9068625956468,0.00252367914759385,0.00263196852184824,0.00330537361277057,0.00545657782497418,0.00628157339525696,0.0109401635362548,0.00481054644505175,0.00219052991762267,0.00150727662225618,0.00103887627559782,0.00081…
5173,"7305",11045,"2006-02-13","17:23",57,82,355,139.9308,38.4172,4.5,8,"RS","FKSH01",139.7183,37.7535,80.2260085046748,0.125188103241411,0.347319602135459,0.369192317391242,-160.879032721987,0.0042558330723843,0.00467453204288943,0.0111988730683047,0.0166533672270805,0.0105550576502452,0.0122189744250489,0.0046054389074224,0.00237907513542553,0.00127648965213197,0.000927696184103395,0.0006777983…
5174,"7306",12155,"2006-11-30","11:59",82,170,258,139.7002,37.4318,4,11,"SS","FKSH01",139.7183,37.7535,98.4120528013621,0.876732495375466,0.134008047330437,0.886914891743627,103.983108323964,0.00188835871592237,0.00201291211432591,0.00297865320237184,0.00716167774826542,0.00466318311242439,0.00546415837984222,0.00236700352766953,0.00208612847159517,0.00155733210973125,0.000772766825763115,0.00042…
5175,"7307",12366,"2007-01-08","18:59",59,108,210,138.9198,37.2668,4.6,11,"RS","FKSH01",139.7183,37.7535,79.3575854863805,0.386953148056934,0.226893465183215,0.448568147926286,-157.874939247513,0.00402776670128745,0.00418910374065861,0.00599409287715831,0.0102170518644079,0.0147675949294393,0.0201228369769275,0.00883316524242584,0.00462347438080931,0.00238302390252385,0.00144316891942697,0.000970…
5176,"7308",13215,"2007-07-16","10:13",49,80,215,138.6095,37.5568,6.7,8,"RS","FKSH01",139.7183,37.7535,77.0004265559474,0.478213221841278,0.457096011694659,0.661532047183641,-133.569801932616,0.0378982292330394,0.0394960234960432,0.0573286922927778,0.0936724324441295,0.156485477600958,0.202195808314614,0.0535889340069384,0.0304389959427048,0.0230813852053987,0.0148248753114487,0.0151628676707277,…
5180,"7313",13223,"2007-07-16","21:08",54,70,187,138.6297,37.5088,4.4,11,"RS","FKSH01",139.7183,37.7535,76.2620065428558,0.515707593607765,0.64209491130555,0.823553396707945,-112.895124549731,0.00550578538811676,0.00577516026097978,0.00835853984856207,0.0133705791946348,0.0174085851234384,0.0228436487453296,0.00625271691666911,0.00273901796270123,0.00135263782292231,0.00115858393524164,0.00110083…
5181,"7315",13236,"2007-07-18","16:53",62,95,39,138.6153,37.4418,4.4,20,"RS","FKSH01",139.7183,37.7535,78.7833109243091,0.490523653149929,0.0211570738593422,0.490979710450281,31.1352123933001,0.00542088963639733,0.00576436889780659,0.00818907357947161,0.0153451667309287,0.0175354680576254,0.0172295234989247,0.0055752495818573,0.00271152275114925,0.0013603023303663,0.000989260972140314,0.000783938…
5183,"7317",13813,"2007-12-22","19:39",55,45,214,139.2925,37.2308,3.9,8,"ALL","FKSH01",139.7183,37.7535,81.827605720833,0.616729742427488,0.48177913541518,0.782602523964799,179.263261308072,0.00301145296327205,0.00300013830014551,0.00479402693984921,0.00650256267636076,0.0106304882343193,0.0159090087686191,0.00230369585666164,0.00134468226358497,0.0013611399707598,0.000919842865656956,0.000904528…
5186,"7320",14415,"2008-05-29","09:20",61,93,331,140.2297,38.2897,3.6,8,"RS","FKSH01",139.7183,37.7535,80.4405098717541,0.237630549005756,0.708690102573966,0.747469022305992,-113.699994269848,0.00588681141450956,0.00592957746723997,0.00859652285985444,0.0157482913358878,0.0180304129736398,0.0155888859768747,0.00443962762515056,0.00200108437603216,0.0011262279955675,0.000625149685595378,0.00040662…
5187,"7321",14526,"2008-06-16","15:09",86,165,234,139.8685,37.8643,3.6,23,"SS","FKSH01",139.7183,37.7535,138.093176686173,0.439337315651907,0.0836776739147978,0.447235094817049,-6.78000420306196,0.0411623445882277,0.0413604637909199,0.0582117275125898,0.0849536361552582,0.108170385318718,0.147645528547261,0.0562687246701043,0.0238584978571577,0.01452910664838,0.00937744939042595,0.006272935114442…
5188,"7322",15284,"2008-12-15","21:14",69,66,165,139.6805,37.8477,3.9,5,"RS","FKSH01",139.7183,37.7535,107.934243872233,0.581857474853513,0.291055101163628,0.650592954892901,-1.08241357218529,0.0330378652760738,0.0337397223462197,0.0912856409847682,0.0905289578201362,0.104816447230385,0.0665468957502903,0.0254234316330428,0.0203026175652304,0.0152618908723657,0.00967795830741174,0.007052900299876…
5189,"7324",16151,"2009-08-02","00:57",54,74,18,138.782,38.3037,4.8,11,"RS","FKSH01",139.7183,37.7535,75.67840099005,0.1434342953906,0.244234021136186,0.283237804988227,107.837490574932,0.0184872842786603,0.0186377777645298,0.0231608641030511,0.0337486948488382,0.048461640758439,0.0489899621555273,0.0285676880233595,0.0211896833388326,0.0166305261973276,0.0117332983853646,0.00785326864432893,0.00…
5191,"7326",16163,"2009-08-03","14:13",52,75,35,138.7817,38.2927,4,11,"RS","FKSH01",139.7183,37.7535,75.6840200519929,0.14916276526943,0.246210302538274,0.287869837980313,90.5352068004675,0.00550087077106889,0.00550830982607188,0.00704134641954222,0.0101504335966499,0.0189209629776077,0.0193284202148029,0.00916511702052952,0.00427826736191183,0.00322442754919381,0.00208032392189293,0.001171281827…
5193,"7328",3637,"2000-10-12","05:35",47,101,355,139.5975,37.935,4,8,"RS","FKSH02",139.8855,37.7287,94.0657964039885,0.480247500089031,0.232068775216401,0.533379393839136,136.996849255938,0.0260089099348665,0.0269202245532982,0.0306557171503131,0.0601055102299282,0.0861919549029954,0.0914751428531271,0.0319005186478214,0.0226269541034581,0.0176797472832617,0.0140234665471844,0.0112915063211247,0.…
5194,"7329",3667,"2000-10-18","12:58",86,-174,93,139.7015,36.9203,4.5,8,"SS","FKSH02",139.8855,37.7287,76.5676616253888,0.955550160813094,0.143222425208171,0.966223976577087,-83.2595107985663,0.00266515410811458,0.00288798848335654,0.00520674448768134,0.015322944951934,0.0098888614106984,0.00681722843976935,0.00335188157756207,0.00246484190568077,0.00218472534658249,0.00206862745558498,0.00159377…
5197,"7332",3834,"2001-01-04","13:18",53,116,8,138.7617,36.959,5.2,11,"RS","FKSH02",139.8855,37.7287,66.9315577320008,0.57760047425342,0.596185202063723,0.830095839658011,41.2091146416583,0.00499775425866459,0.00508331184662126,0.00614800681440741,0.0111064592377589,0.0136400997430371,0.0148455775232896,0.0115019233174283,0.0151984451836364,0.0137288446709838,0.0129778210805975,0.0111755569346677…
5198,"7335",4731,"2001-12-16","13:49",86,-65,158,139.9462,37.145,4.4,5,"ALL","FKSH02",139.8855,37.7287,78.5667338984983,0.203125276272372,0.294698825950658,0.357920767597277,-162.607319778202,0.00735257616893562,0.00775031511294863,0.00945410382849691,0.0203671883184695,0.037555660092721,0.0152779986909281,0.010401318786577,0.00463216056392695,0.00392557691301546,0.00288356476604913,0.00195249384…
5202,"7339",10032,"2005-06-20","13:03",66,83,23,138.5907,37.2293,4.9,5,"RS","FKSH02",139.8855,37.7287,65.746500744964,0.511395135631882,0.0403929659748993,0.51298789113214,41.0040930638273,0.00309086900401813,0.00313992194807451,0.00352214255106178,0.00615927295060058,0.00858581456764587,0.00921126231848817,0.00787638437228656,0.00854162623274983,0.00639969175507696,0.00778033181811676,0.00547414…
5203,"7341",10334,"2005-08-21","11:29",59,84,199,138.7118,37.2983,4.6,8,"RS","FKSH02",139.8855,37.7287,71.0096400777776,0.325282985047451,0.677346025100142,0.751403126211451,-133.92089780579,0.00328952113536302,0.00343620529072406,0.00428980572986703,0.00847309148717279,0.00975445541791032,0.0090850879302294,0.00700036734750399,0.00359865715788542,0.00275242578101572,0.00267358154728821,0.0024560…
5205,"7343",10646,"2005-11-04","01:02",56,61,354,138.478,37.4373,4.5,14,"RS","FKSH02",139.8855,37.7287,67.5100400861382,0.382800896642025,0.266115302308603,0.466212269886516,81.3037267660004,0.00521761155127516,0.00539900950175122,0.00641845979343954,0.0141374235276446,0.0167886020859391,0.0157789146014547,0.00771294661591794,0.00854218699514357,0.00613359172589764,0.00349738718474235,0.002551349…
5207,"7345",10878,"2005-12-24","21:20",51,90,206,138.6062,38.076,3.8,14,"RS","FKSH02",139.8855,37.7287,70.9338505753017,0.108620959728443,0.76123904928204,0.768949545187558,-97.3507874122558,0.00243758466519627,0.00245903135400914,0.00267197863389661,0.00284181640328857,0.0036806235354896,0.00408920493739309,0.00391785926240339,0.00519873956551009,0.00680032894792598,0.00689378839245882,0.0068082…
5209,"7349",12155,"2006-11-30","11:59",82,170,258,139.7002,37.4318,4,11,"SS","FKSH02",139.8855,37.7287,97.7632587581709,0.257513026685766,0.09177448234967,0.273377970076987,127.999037548518,0.00699531813429525,0.00735039511182902,0.00915313563758344,0.0184848813358377,0.0240923909149756,0.0192677003298266,0.0198353483962344,0.00884132200295861,0.00525860448598295,0.00335717903007868,0.00242305648…
5210,"7350",13216,"2007-07-16","15:38",47,100,219,138.6445,37.504,5.6,11,"RS","FKSH02",139.8855,37.7287,73.0910656339581,0.448350930196107,0.370372740333768,0.581544945288031,-141.782603229087,0.0277283149866702,0.0285299863301755,0.0324438166682035,0.0624928964523169,0.0848246878567791,0.0796004596720396,0.0954926982025327,0.0477514269943842,0.0308176694284302,0.0280321404106073,0.02100858231771…
5214,"7359",14526,"2008-06-16","15:09",86,165,234,139.8685,37.8643,3.6,23,"SS","FKSH02",139.8855,37.7287,143.636282471981,0.355647569850365,0.289468670167996,0.458560034182329,-60.3379864695648,0.0287136613826938,0.0287670452775394,0.036753851063528,0.0907304922504006,0.1021462784442,0.0917653926979011,0.0457602003382852,0.0292136029958648,0.0311151533983042,0.0196908380979581,0.0159994296773354,…
5215,"7360",15284,"2008-12-15","21:14",69,66,165,139.6805,37.8477,3.9,5,"RS","FKSH02",139.8855,37.7287,90.3445262218002,0.383359675249432,0.304846847810363,0.489792038754475,-38.8387451896527,0.0105388588376541,0.0105607639496392,0.0182153570922999,0.0301885043021346,0.0329494146533743,0.0308953645552209,0.00895814184303866,0.0109518969589747,0.00830417797256297,0.00832834290240261,0.007643241812…
5217,"7362",15830,"2009-05-12","19:40",58,93,27,138.5332,37.072,4.6,8,"RS","FKSH02",139.8855,37.7287,63.2634182152889,0.548769857858271,0.352498201577043,0.652229514058385,31.279607117515,0.00299771378220136,0.00299891348324689,0.00318912712822804,0.00416326016482276,0.00542639992536488,0.00733611165741089,0.00917474684991363,0.00518268654946448,0.00543297945882368,0.0043228329507396,0.0031026928…
5223,"7368",3667,"2000-10-18","12:58",86,-174,93,139.7015,36.9203,4.5,8,"SS","FKSH03",139.7566,37.6048,80.058161954201,0.989180384509942,0.102498450296563,0.994476628892019,-89.9557305853318,0.001133555891873,0.00115867826423041,0.00157392563992077,0.00250580124910177,0.00340014083531844,0.00227467797720908,0.00282482975770222,0.00325620109176322,0.00328548871859271,0.00275357482556767,0.00210921…
5227,"7373",4706,"2001-12-08","07:07",85,-37,325,139.9598,37.1515,4.5,5,"ALL","FKSH03",139.7566,37.6048,80.8171459975218,0.794018263796727,0.00441049812766258,0.794030513101671,15.4905345570828,0.00430221992929232,0.00432972493930042,0.00455141085818453,0.00493558420452939,0.00608663806711061,0.00625208617662937,0.00926496792439132,0.015997413165884,0.0164989955148791,0.0143349831182321,0.0072018…
5230,"7377",7028,"2003-09-30","12:23",60,131,53,138.1278,37.8325,4.1,8,"ALL","FKSH03",139.7566,37.6048,60.8063070972863,0.501929896623255,0.641218983955905,0.814306702974791,46.487226460593,0.00152681484142643,0.00154365501327207,0.00166389152290647,0.00187334233657386,0.00260095536293878,0.00313825904603173,0.00533950818615348,0.00417549607352228,0.00346597082792109,0.00201103745614049,0.0010503…
5231,"7378",7189,"2003-10-22","08:21",54,117,22,140.0093,37.346,4,5,"RS","FKSH03",139.7566,37.6048,84.1220001048658,0.557026131695025,0.482721014025451,0.737087300645509,-59.9487055170253,0.00237527183707465,0.00238302807788746,0.00273374413579618,0.00373899099624484,0.00453905902142724,0.00529384304640778,0.00818601423160258,0.00558354052998633,0.00358094827664405,0.00249864344195005,0.002405010…
5237,"7386",8880,"2004-10-23","17:56",47,93,212,138.8703,37.2895,6.7,5,"RS","FKSH03",139.7566,37.6048,76.6931484537031,0.458938173548113,0.324879979489815,0.562291070721366,-142.862191714766,0.0916101588253181,0.092292944800781,0.097547983987369,0.107418088793275,0.139328963248852,0.159059768011902,0.1729877070777,0.183340603795231,0.20653097346403,0.175419720670169,0.163802426111459,0.1582108814…
5240,"7390",8884,"2004-10-23","18:34",59,94,221,138.9332,37.3033,6.3,11,"RS","FKSH03",139.7566,37.6048,83.6301728687682,0.326001956095924,0.282166312400971,0.431155544128022,-154.847576344417,0.0463013710380157,0.0469706551795906,0.0510506678898523,0.0527773250743158,0.0992993293028709,0.114467384000859,0.171963077432337,0.102490263537567,0.0786069920554145,0.0875869336145523,0.0734896165726832,0…
5250,"7401",8891,"2004-10-23","22:35",72,39,340,138.9377,37.2715,4.3,11,"ALL","FKSH03",139.7566,37.6048,81.1449070804995,0.72550000815789,0.423956018294752,0.840291001549724,83.1169605893772,0.00111903844437982,0.001133780235319,0.00121429059289776,0.00163023268277875,0.00228184136170769,0.00239876608280174,0.00287295169468615,0.00211619870522595,0.00248733829022109,0.00340293548278541,0.00316106…
5259,"7411",8923,"2004-10-24","16:06",58,98,9,138.8965,37.2928,4.3,8,"RS","FKSH03",139.7566,37.6048,78.2962010942634,0.417350522698322,0.0265283802578566,0.418192794959057,56.4721874248212,0.00120806241974494,0.00122887071329738,0.00143452484119307,0.00172090246673076,0.00257006534352728,0.00296337807240318,0.00469810244779741,0.00224944273098917,0.00212000939856407,0.00229227804596214,0.00251744…
5262,"7414",8934,"2004-10-25","01:28",51,66,21,138.7637,37.162,4.4,5,"RS","FKSH03",139.7566,37.6048,71.6468709269749,0.352977983159797,0.0268241328552161,0.35399574954933,39.4181101135762,0.000940134724387946,0.000950840985654279,0.00106110819900706,0.00118590656461629,0.00161879767729015,0.00182987222504742,0.00335242020039255,0.00285476308649247,0.00286629287407969,0.00238026129237947,0.0017289…
5265,"7418",8940,"2004-10-25","06:33",64,55,180,138.9538,37.3882,4.1,8,"ALL","FKSH03",139.7566,37.6048,80.3443419538369,0.609776311852473,0.677593091320154,0.911569826124805,-108.712431371526,0.0010663741369707,0.00109530877838169,0.00145349293083936,0.00172385137410393,0.00238073522257306,0.00414900232827122,0.00304171012261195,0.00159457391173943,0.00157663857621206,0.00130948956620509,0.001175…
5268,"7422",8954,"2004-10-27","10:26",55,104,198,138.9163,37.3482,4,8,"RS","FKSH03",139.7566,37.6048,79.2208,0.33962001300102,0.461897286386948,0.573315669071097,-129.135733182935,0.00244110298840504,0.00249407574263493,0.00305260012448404,0.00409551053716139,0.00663309805897667,0.00779300529449326,0.00908268041934758,0.00456745077258639,0.00406928789839205,0.00325073222982146,0.0027951513644166,…
5269,"7423",8956,"2004-10-27","10:41",60,100,218,139.0365,37.2888,5.8,11,"RS","FKSH03",139.7566,37.6048,84.7884653933125,0.36711870479735,0.212026655500036,0.423947456714408,-156.720997114331,0.0296776249049684,0.0302185361657377,0.0337628477768094,0.0459925200440245,0.0637979261104936,0.0871846355730183,0.0741167530589407,0.0838530218894942,0.0490769612139953,0.0533365116969605,0.048043604423481…
5276,"7432",9032,"2004-11-06","22:05",72,44,158,138.8953,37.3468,4,5,"ALL","FKSH03",139.7566,37.6048,75.2548652855845,0.71413297801675,0.692235187398045,0.994573006351509,-89.147276491029,0.00141603211827981,0.00143638146047629,0.0016189944811518,0.00277831913753622,0.00294713094381638,0.00298165963852349,0.00380301308964353,0.00341591187679073,0.00345567700313557,0.00285743543234139,0.0026873129…
5277,"7433",9045,"2004-11-08","11:16",53,80,13,139.0352,37.393,5.5,5,"RS","FKSH03",139.7566,37.6048,78.4592111146192,0.48715403850727,0.0320464095465021,0.48820695365671,58.0735020448587,0.0204522530788175,0.0207339959245679,0.0218383218219716,0.0257568522533325,0.0340610971637732,0.033139024367051,0.0449606076916227,0.0479014948305374,0.0308372272424095,0.0390456465178898,0.0488145686245408,0.05…
5283,"7439",9063,"2004-11-10","03:43",66,93,22,139.0038,37.3667,5.1,5,"RS","FKSH03",139.7566,37.6048,77.5095198787083,0.460933403380312,0.178259562300585,0.494202462461847,46.7971482529805,0.00935412944105436,0.00949229919461033,0.0100159271363164,0.0117135269667167,0.0171554548176375,0.0207774839670255,0.0282758122429754,0.0180737069247014,0.0219727246603602,0.0258412032034114,0.017113842292133,…
5285,"7441",9288,"2004-12-23","21:03",59,51,185,138.9562,37.3918,4.2,8,"ALL","FKSH03",139.7566,37.6048,80.4580722317123,0.635435978525353,0.580361995433586,0.86058057644135,-113.495852529506,0.00293259321420479,0.0029882088481229,0.00337132985037062,0.00530751215919474,0.0057131768736842,0.00689020414429065,0.0126630031982938,0.00848119019949441,0.00472819593502638,0.00416202376014362,0.003080270…
5286,"7442",9289,"2004-12-25","10:23",70,43,188,138.9635,37.4028,4.1,8,"ALL","FKSH03",139.7566,37.6048,80.684276673237,0.591183196741957,0.589797615575172,0.83508011558664,-115.750180311691,0.00199411752913413,0.00206631426941789,0.00293498620098971,0.00410894873903289,0.00493830831965765,0.00630607351051349,0.00464546388964547,0.0031286836241461,0.00279673984310304,0.00227936661377673,0.00176497…
5295,"7456",12155,"2006-11-30","11:59",82,170,258,139.7002,37.4318,4,11,"SS","FKSH03",139.7566,37.6048,113.88960824356,0.595030084685154,0.108808081298257,0.604896685588728,115.663176322061,0.00532454640885024,0.00544885856670918,0.006376687154785,0.00897790199601221,0.00981999098268425,0.0134992933296525,0.0220009165490895,0.0101688955152465,0.00560089875287886,0.00400937060397265,0.003273181434…
5304,"7465",14526,"2008-06-16","15:09",86,165,234,139.8685,37.8643,3.6,23,"SS","FKSH03",139.7566,37.6048,120.301522357731,0.177707202987766,0.474222789284601,0.506425812800456,-35.2249691011285,0.00566193207041554,0.00567302150269149,0.00704475971911037,0.00861253710877347,0.0133233607997382,0.0204579367483625,0.0197472438836411,0.0133178009295829,0.00670073544471053,0.00889054407783911,0.0054278…
5306,"7468",15284,"2008-12-15","21:14",69,66,165,139.6805,37.8477,3.9,5,"RS","FKSH03",139.7566,37.6048,87.0694363783706,0.340630174036859,0.118349435890448,0.36060435998469,0.366310742536683,0.00706521411565141,0.00708387394650695,0.00803179294678343,0.0101274299306389,0.0112093322191824,0.0177564969236615,0.0336701591917829,0.020565687369986,0.013816647567337,0.0109211906768447,0.011989327587483…
5310,"7472",16163,"2009-08-03","14:14",52,75,35,138.7817,38.2927,4,11,"RS","FKSH03",139.7566,37.6048,71.3459549311301,0.0342163665058479,0.407014297422965,0.408449994544709,96.2242024343698,0.00100738115527341,0.00101257222952242,0.00115030789791255,0.00174793703547925,0.00259646606563614,0.00287729695373974,0.00304025248951465,0.00171548693087415,0.00177187681851759,0.00140349731029311,0.0014831…
5312,"7474",16478,"2009-10-12","18:42",67,-84,135,139.6967,37.4322,4.7,5,"NM","FKSH03",139.7566,37.6048,92.9938100053812,0.246194566576497,0.525185269483282,0.580027009624567,-116.568205191037,0.0087922550008516,0.00880858741910416,0.00940114954673097,0.0113784099284566,0.0129289569571563,0.0137218160241274,0.0166317589268243,0.0177818023270983,0.0206298325247686,0.0250061186112519,0.015862055604…
5317,"7480",3834,"2001-01-04","13:18",53,116,8,138.7617,36.959,5.2,11,"RS","FKSH04",139.8159,37.4478,73.8802398435605,0.420841918767719,0.436334034427652,0.606213914548327,52.0355947235561,0.0127344650456939,0.0128779398197072,0.0139399512194268,0.0163484305057091,0.0245067712071582,0.0413254723747957,0.0352814579489,0.0242377899157493,0.0238856843527666,0.0328709421069734,0.0381041786684873,0.02…
5325,"7493",5916,"2002-11-20","13:49",49,78,330,140.5258,38.4792,3.6,11,"RS","FKSH04",139.8159,37.4478,66.8708052041175,0.479630292257216,0.68525395880795,0.836431829447391,-121.162224612639,0.0014864371833347,0.00150990799719718,0.00163268657126835,0.00187536619890623,0.00240793725001296,0.00312920874183874,0.00389076207188258,0.00195493580457262,0.00188334590556276,0.00192845764796637,0.0019458…
5333,"7505",8880,"2004-10-23","17:56",47,93,212,138.8703,37.2895,6.7,5,"RS","FKSH04",139.8159,37.4478,76.6039870099734,0.446397880306824,0.400081363159294,0.599446548651191,-128.332583776816,0.0638225560989216,0.0650972274217574,0.0727066807109223,0.0986670384170925,0.148007892019311,0.225052515426955,0.155448738303017,0.1396526942096,0.124940470224823,0.133648355769908,0.0962794431849291,0.06243…
5335,"7507",8883,"2004-10-23","18:10",58,70,20,138.8327,37.25,5.7,8,"RS","FKSH04",139.8159,37.4478,77.5624001277881,0.507840656709202,0.155558512587322,0.53113141824337,57.2227798041076,0.0129653313339845,0.0132435248706679,0.0151752820072643,0.0205517605085307,0.0376728483260823,0.0521032888789182,0.0297452175483724,0.0219722820844809,0.0295975993621104,0.0286587756716856,0.0310212937673463,0.02…
5336,"7508",8884,"2004-10-23","18:34",59,94,221,138.9332,37.3033,6.3,11,"RS","FKSH04",139.8159,37.4478,83.7239660570166,0.399423193158208,0.406823540048891,0.570126547330161,-140.220393398144,0.0330974205943605,0.0335598816446066,0.0361645114580579,0.0447472165056107,0.0721781057870044,0.119067407463168,0.114217981071283,0.0636495456778758,0.0630960600988683,0.0709583363812879,0.0503850754092916,…
5359,"7534",8956,"2004-10-27","10:41",60,100,218,139.0365,37.2888,5.8,11,"RS","FKSH04",139.8159,37.4478,85.2045559689213,0.410676364912139,0.348138571681421,0.538382337925222,-141.262414181954,0.0244157651119108,0.0247071284045718,0.0264820778640952,0.028849397567367,0.0461672161928787,0.0706600258279036,0.0596183625236386,0.0520784402992256,0.0507110124824973,0.047530152219407,0.0423751669259249…
5365,"7541",9032,"2004-11-06","22:05",72,44,158,138.8953,37.3468,4,5,"ALL","FKSH04",139.8159,37.4478,75.116603713933,0.586446857634959,0.703474479687298,0.915858209768975,-76.3401354596213,0.00192689990658571,0.00194773932034038,0.00210130048779321,0.00227870422608991,0.00292153350827951,0.00363481539558751,0.00591365303006526,0.00440518676108062,0.00391658467290061,0.00340336737070802,0.00363087…
5371,"7547",9059,"2004-11-09","04:16",48,104,216,139.0025,37.351,4.6,5,"RS","FKSH04",139.8159,37.4478,77.0993119691502,0.426040400747814,0.318427732189076,0.531889691286113,-134.577670129016,0.00672016597042067,0.00683543472648229,0.00768527286438159,0.0100071196555253,0.0146513890809029,0.015962772785453,0.0211182279086101,0.0171929473912997,0.0115622149694598,0.00757201659401246,0.0056766756997…
5372,"7548",9063,"2004-11-10","03:43",66,93,22,139.0038,37.3667,5.1,5,"RS","FKSH04",139.8159,37.4478,77.2974056900352,0.351436263992815,0.230827545689297,0.420462606539716,61.5924260021043,0.00551050467198786,0.00560547191322907,0.00640778516493804,0.00969545688454134,0.0190667109119533,0.0245524204509454,0.0137189350898676,0.00907358512386366,0.0113159836956404,0.0119548873645886,0.0102713180751…
5381,"7561",10334,"2005-08-21","11:30",59,84,199,138.7118,37.2983,4.6,8,"RS","FKSH04",139.8159,37.4478,74.9301701209768,0.357570283612957,0.747989770398157,0.829062847040765,-118.645863111274,0.00502325823544838,0.00516800307952695,0.00587468519667224,0.00719020202428277,0.0111999583034938,0.025628122248811,0.00980079162108857,0.00399625601907585,0.00361106791129716,0.00334856114771703,0.00407462…
5385,"7569",13215,"2007-07-16","10:13",49,80,215,138.6095,37.5568,6.7,8,"RS","FKSH04",139.8159,37.4478,75.2428604558374,0.436689490896307,0.570483324115478,0.718435059384716,-112.526729642881,0.0277292521356058,0.0281558477762613,0.0295042307135773,0.039191758904137,0.0531288182345514,0.0916087797102439,0.0788813406326236,0.0565669135184164,0.0549838690526594,0.0489457151035716,0.0555480133758175…
5386,"7570",13216,"2007-07-16","15:37",47,100,219,138.6445,37.504,5.6,11,"RS","FKSH04",139.8159,37.4478,75.8128039767363,0.370871136406955,0.408792415275516,0.551957098519963,-124.889081827305,0.00902620111674895,0.00917835704252128,0.0105331330951432,0.0145512026994335,0.0248529853337582,0.0430084730024213,0.0295620430620077,0.0181723445928147,0.0180368862057729,0.0168963191257741,0.018403066048…
5394,"7581",16152,"2009-08-02","02:54",49,82,29,138.7743,38.312,4.5,11,"RS","FKSH04",139.8159,37.4478,66.2147343685215,0.218605379405099,0.643872185844461,0.679970369655158,106.739455396512,0.00283722869716207,0.00284466249667689,0.00301458735152923,0.00335304608527828,0.00448538850937129,0.00868589013860986,0.00927908240722109,0.00377444950158298,0.00301002064278636,0.00343768444159728,0.0045673…
5399,"7586",3667,"2000-10-18","12:58",86,-174,93,139.7015,36.9203,4.5,8,"SS","FKSH05",139.8758,37.2513,91.317436434052,0.780371484709845,0.061143523217721,0.782763172728331,-71.2592213296407,0.0105685132587323,0.0110619826432697,0.0168024931185821,0.0283027874775613,0.0221776213783174,0.0182719939524946,0.0256534022694846,0.0332702266899401,0.026284155721651,0.0188007713671541,0.012090189043187,0…
5400,"7587",3672,"2000-10-19","16:25",89,-172,96,139.7063,36.9182,3.9,11,"SS","FKSH05",139.8758,37.2513,95.9395421004061,0.834620876460603,0.0725973776167474,0.837772276135164,-74.3504253838711,0.00656009627978127,0.00691161299697835,0.0136960503065665,0.0139183431485217,0.015616310575805,0.0103877781118004,0.0123121604927811,0.0231619597616437,0.0153823447497448,0.00892297443681198,0.00606898334…
5408,"7603",4731,"2001-12-16","13:48",86,-65,158,139.9462,37.145,4.4,5,"ALL","FKSH05",139.8758,37.2513,102.270651133922,0.580123999957849,0.118372000685824,0.59207751677754,174.170476449939,0.0335282808387188,0.0341240164693431,0.0420811973213691,0.0630546839100792,0.0736210637453711,0.0713091987334032,0.104937556098853,0.126162373154598,0.0688125635331223,0.0473082574187636,0.039481868623458,0.0…
5409,"7604",4860,"2002-02-02","05:09",80,91,227,138.9495,37.4018,3.9,8,"RS","FKSH05",139.8758,37.2513,78.2464577340263,0.0411265538517202,0.815270791144097,0.816307452081898,-125.619522726792,0.00174313051720174,0.00183560996401741,0.00255624455989641,0.00401486724064445,0.00427805037838499,0.00411126998626945,0.00349385912709714,0.00418409835448451,0.00455776051257632,0.00262499162665331,0.00160…
5413,"7611",5046,"2002-04-11","01:56",46,87,46,138.7647,37.0763,3.7,8,"RS","FKSH05",139.8758,37.2513,74.4576511596427,0.422876552806637,0.280842395842922,0.507638680772473,32.4805243534433,0.00140506369962361,0.00144745743978882,0.00184346045523087,0.00292394955496842,0.00473846335218497,0.00234974816522963,0.00347070465179623,0.00331008929637857,0.00166884913638112,0.000990092904731672,0.0006855…
5433,"7635",8011,"2004-04-28","18:17",47,88,347,139.8442,36.9117,3.9,5,"RS","FKSH05",139.8758,37.2513,83.8145037825307,0.261426224693138,0.0722566034763648,0.271228110090469,16.9259917028576,0.00240854977112785,0.00251168245405346,0.0030856257388089,0.00524671623017674,0.00663229678618199,0.00613182258060358,0.0079699321847805,0.00480269193682043,0.00228070673257216,0.00229355499607051,0.00206921…
5438,"7641",8880,"2004-10-23","17:56",47,93,212,138.8703,37.2895,6.7,5,"RS","FKSH05",139.8758,37.2513,75.5367190686521,0.29248804534199,0.499608948705868,0.578928629707463,-111.913261627051,0.064792810997826,0.0661195405458931,0.0707035392254164,0.111289837811006,0.1392534380186,0.126497932789433,0.173293384178393,0.244665778154608,0.185701708662037,0.163421313175485,0.100179460020505,0.074965645…
5440,"7644",8884,"2004-10-23","18:34",59,94,221,138.9332,37.3033,6.3,11,"RS","FKSH05",139.8758,37.2513,82.3729807612079,0.338968812414518,0.5626272299135,0.656847969951835,-123.302148239043,0.0539172026073312,0.05513758068686,0.0643196742218118,0.0905036027514927,0.178493860678736,0.119042011491742,0.168997538443612,0.22375383884975,0.177206663531595,0.113655800995814,0.0779808895948232,0.0562262…
5443,"7648",8886,"2004-10-23","19:37",61,91,19,138.8275,37.214,5,5,"RS","FKSH05",139.8758,37.2513,73.2205672585492,0.319714056054769,0.0318121044203895,0.321292837807888,68.8594250707095,0.00246406658189262,0.00253565388016582,0.00305475020255339,0.00424931213256922,0.00908989492788558,0.00593509345671995,0.0061813409564592,0.00850135156313395,0.00346253627273419,0.00276042614101519,0.00291260197…
5452,"7659",8921,"2004-10-24","14:21",62,84,20,138.8293,37.242,4.7,5,"RS","FKSH05",139.8758,37.2513,73.2106864060386,0.368256722790201,0.0369645792606155,0.370107273638459,69.5305537185221,0.00125552020294378,0.00126655207551841,0.00144210749599328,0.00218636273294255,0.00291086993182451,0.00269187054666453,0.00370459836689485,0.00406877258150416,0.00344754512660821,0.00230783733178922,0.00256624…
5453,"7660",8940,"2004-10-25","06:33",64,55,180,138.9538,37.3882,4.1,8,"ALL","FKSH05",139.8758,37.2513,78.4210965480894,0.433938595386105,0.701234394891683,0.824640758842765,-80.014972907028,0.00242914198843954,0.00252538726931138,0.00341435980089972,0.00664668435763276,0.00900194689497777,0.00429176200877915,0.00387359627219978,0.00753978523566819,0.0079731990104349,0.00515267399609174,0.0028896…
5454,"7661",8945,"2004-10-25","18:50",54,63,21,138.9272,37.258,3.8,11,"RS","FKSH05",139.8758,37.2513,80.4212500403587,0.522572237933035,0.111475826988404,0.534330051429909,69.3109817532817,0.00378286329517734,0.00389803408912749,0.00468419187907583,0.00788919773487774,0.00954440024307447,0.00735361468190984,0.00928551518226103,0.0103925347822367,0.00611602524030109,0.00371886098691521,0.002236522…
5456,"7663",8956,"2004-10-27","10:41",60,100,218,139.0365,37.2888,5.8,11,"RS","FKSH05",139.8758,37.2513,83.9993386942031,0.288950001210917,0.52438521787293,0.598725279175207,-122.802874643899,0.0478084642192154,0.0487150991377417,0.0539808734182766,0.0715509956324858,0.108511990305219,0.108331630837904,0.135056468930592,0.220134840495547,0.116909742964391,0.0794848355348365,0.0574066405130974,0.0…
5458,"7665",8963,"2004-10-27","20:31",56,83,212,138.9413,37.3873,3.8,11,"RS","FKSH05",139.8758,37.2513,80.4313919683779,0.372813600282585,0.619440095318788,0.722977186530953,-111.82450693731,0.00187701230416852,0.00194143822204056,0.00337955374568892,0.0054104800304594,0.00352525288880103,0.00229335396308551,0.00410718730033097,0.00659190616893171,0.00639249009228798,0.00381750216764837,0.0020584…
5461,"7668",9020,"2004-11-06","02:53",65,96,31,139.0048,37.3593,4.9,5,"RS","FKSH05",139.8758,37.2513,76.0415826575212,0.253796445133961,0.162926547040198,0.301591935059738,68.3228472982143,0.00592206042522364,0.00599198367153983,0.00707636289558414,0.0100928585841673,0.0158114191013963,0.00971760062978511,0.0166557372998015,0.0234980115967288,0.0145376793196163,0.00872070110140234,0.0057444816650…
5466,"7673",9047,"2004-11-08","11:32",70,119,54,139.05,37.3883,4.8,5,"RS","FKSH05",139.8758,37.2513,76.7739526246677,0.358349397379811,0.0504492229800746,0.361883150618769,47.8995931615846,0.00365878774322862,0.00384646605990486,0.00613033826472895,0.0143800445061898,0.0126205504634307,0.00732458999739917,0.0109501178212839,0.0106692322123009,0.00680414969852957,0.00737843517285339,0.005138740818…
5468,"7675",9059,"2004-11-09","04:16",48,104,216,139.0025,37.351,4.6,5,"RS","FKSH05",139.8758,37.2513,76.0335067541286,0.241322196062866,0.450357230963581,0.510938389430456,-117.766781187842,0.00437123324703681,0.00446155670702503,0.00528291938609705,0.0081572442117421,0.0123771300389064,0.00986660773011677,0.0152625629237032,0.0140910468028461,0.0100802590740516,0.00612453327201347,0.00513771895…
5469,"7676",9063,"2004-11-10","03:43",66,93,22,139.0038,37.3667,5.1,5,"RS","FKSH05",139.8758,37.2513,76.0720203212516,0.138169811099389,0.230618354072915,0.26884144385593,78.2939125966936,0.0039670321286826,0.00406798101396749,0.00653144586443155,0.0108972558931136,0.0142369571889502,0.00891581947888134,0.0116668659030607,0.0125514866051795,0.00789125513083945,0.00534011497067245,0.00504199710432…
5471,"7678",9288,"2004-12-23","21:03",59,51,185,138.9562,37.3918,4.2,8,"ALL","FKSH05",139.8758,37.2513,78.4666967711941,0.5301148019451,0.59404891935329,0.796188308018966,-84.784792800286,0.00597821860925142,0.00624091768732772,0.00837522599336878,0.0167301284513897,0.029353431945856,0.0110242040982558,0.00929124912484861,0.0182841655811798,0.0142049973952831,0.00792251875605227,0.004639549560032…
5472,"7679",9289,"2004-12-25","10:23",70,43,188,138.9635,37.4028,4.1,8,"ALL","FKSH05",139.8758,37.2513,78.5201106710429,0.701231517809896,0.65312605302974,0.958279334388558,-86.8438895522532,0.0036882354642837,0.00380554417265126,0.00519142650915911,0.00847818519967569,0.0140402710443923,0.00802084377793259,0.0104941368010904,0.00844116484852653,0.00363757376557507,0.00270207312632356,0.002029597…
5474,"7681",9344,"2005-01-09","20:16",52,110,221,138.9468,37.262,4,8,"RS","FKSH05",139.8758,37.2513,78.5518002290286,0.338793528974857,0.365060478919973,0.498046391960144,-130.489671790422,0.00285655610832345,0.00295705137256694,0.00378974914209371,0.00465827233853926,0.0069479975259063,0.00567607940747837,0.00940615407592285,0.0099419695382756,0.00755219187653492,0.00393970626062401,0.0025282406…
5478,"7685",9725,"2005-04-03","17:41",60,103,189,139.947,37.2018,4.3,5,"RS","FKSH05",139.8758,37.2513,117.541066099279,0.343464970858436,0.812252606584215,0.881885754000845,119.714971794626,0.0541373123824964,0.0573227839868233,0.0952361841948742,0.135673395328635,0.214230566446527,0.134763352585189,0.0764298252647486,0.0865286801008775,0.0774501346674104,0.0425525987338024,0.0396180747639256,0.0…
5481,"7690",9902,"2005-05-15","15:55",84,165,76,139.4848,36.6293,4.3,8,"SS","FKSH05",139.8758,37.2513,79.7932047330341,0.162786108598413,0.0915365648522276,0.186757221701224,-49.6282980736276,0.00327806178099193,0.00339262086004316,0.00510474268499402,0.00772167139419957,0.00646609011381685,0.00479206669715687,0.00886852840329217,0.0129960296244661,0.00906982958164044,0.00785361504022192,0.005933…
5483,"7693",10334,"2005-08-21","11:29",59,84,199,138.7118,37.2983,4.6,8,"RS","FKSH05",139.8758,37.2513,74.0100159137451,0.27601927330336,0.827877333101491,0.872678358788708,-106.058776000248,0.00557046135252728,0.00568684974392677,0.00651694504810344,0.00864002672449571,0.0115920339889081,0.0120076005513175,0.0160203706885952,0.0135883396704675,0.00520653153932635,0.00485246568766849,0.0047161279…
5487,"7699",13215,"2007-07-16","10:13",49,80,215,138.6095,37.5568,6.7,8,"RS","FKSH05",139.8758,37.2513,72.71149140221,0.327429366152987,0.656394016856375,0.733527842132931,-101.926446145579,0.0205248409494447,0.0207279078780276,0.0240107422625791,0.0303008923960995,0.0427660715053417,0.036626700301829,0.0744467445493757,0.0697433589096482,0.0451521221428185,0.0279565741999981,0.0262746564772977,0…
5502,"7717",16614,"2009-11-21","15:39",65,135,262,139.8443,37.1345,4.5,5,"ALL","FKSH05",139.8758,37.2513,102.337398362929,0.6961394742279,0.614685078999792,0.928680738425901,107.521320368011,0.136256096377373,0.136893463320934,0.153851226839437,0.290228243973601,0.244973959840633,0.229775804862044,0.28691154124573,0.41917461755216,0.323845839868293,0.297577372795715,0.280067959609806,0.2001308012…
5503,"7719",3667,"2000-10-18","12:58",86,-174,93,139.7015,36.9203,4.5,8,"SS","FKSH06",139.5231,37.1692,95.2938382878796,0.449866541874953,0.201520990577621,0.492940782591494,-121.65112149903,0.0309941776306454,0.0326883276415298,0.0498486952286617,0.0750081945856584,0.0630570733383655,0.105464420493359,0.0612629499779434,0.0187273333125675,0.0115114466163033,0.00620346658732035,0.0048227349678372…
5504,"7720",3672,"2000-10-19","16:25",89,-172,96,139.7063,36.9182,3.9,11,"SS","FKSH06",139.5231,37.1692,100.750827816251,0.322282561249029,0.285053428491984,0.430257488465069,-125.787022868426,0.0185687970531211,0.0190717869115613,0.0218825781387843,0.0320982297954264,0.0407092608260086,0.0720077531242296,0.0403797505935834,0.0143987943245259,0.00751185263433728,0.00475781224093595,0.003361592372…
5505,"7722",3831,"2001-01-02","19:53",61,85,29,138.6052,37.2628,4.5,8,"RS","FKSH06",139.5231,37.1692,78.7474126677195,0.368479762246816,0.176348134691824,0.40850458968628,68.3881884295896,0.00131342300116908,0.00134618429644681,0.00156326159039362,0.00238319456192733,0.00397838001201494,0.0052114530564901,0.00298040732115595,0.00156416215591607,0.00106978260782273,0.000715220008668661,0.000454220…
5507,"7729",4075,"2001-03-31","06:09",75,164,89,139.3915,36.8127,5,5,"ALL","FKSH06",139.5231,37.1692,83.2997034267614,0.846508495991468,0.263832879734749,0.886670413521771,-74.5185244084917,0.00857381975551154,0.00889058142080708,0.0108303826248199,0.0141250067610603,0.0230564032103882,0.0311827975813589,0.0271827840737479,0.0100564725425966,0.00922402623586902,0.00580360287580051,0.0038868231500…
5511,"7737",4860,"2002-02-02","05:09",80,91,227,138.9495,37.4018,3.9,8,"RS","FKSH06",139.5231,37.1692,85.1772990978152,0.0690128237626774,0.924463359078473,0.927035744792158,-109.964599396312,0.00320618824774841,0.00337425510298199,0.00573082323929119,0.00657497409272462,0.00687851572506744,0.00985313858625768,0.00902178492317346,0.00215742942874153,0.0015422772610656,0.0012852306298871,0.0008868…
5518,"7749",7189,"2003-10-22","08:22",54,117,22,140.0093,37.346,4,5,"RS","FKSH06",139.5231,37.1692,81.9460104768072,0.38370855936605,0.220654993371117,0.442629511702933,-136.453830774393,0.00240889083189754,0.0024850205632952,0.0029684869529779,0.00365053172565313,0.00564281263644293,0.010548948478403,0.00467366673073723,0.00309574004722619,0.00145920896378826,0.000844573321506191,0.0005635759730…
5520,"7752",7516,"2003-12-22","21:08",47,86,45,138.2578,37.8845,4.3,11,"RS","FKSH06",139.5231,37.1692,64.3434250089586,0.178659036311932,0.710909659155521,0.73301541234583,80.1964078262135,0.00117339861087356,0.00121273026679472,0.00128499286379341,0.00171704356380378,0.00241011388735055,0.00350574060078609,0.00432203634413224,0.00321147190552868,0.002586622073284,0.0027524654584572,0.00233058141…
5525,"7760",8880,"2004-10-23","17:56",47,93,212,138.8703,37.2895,6.7,5,"RS","FKSH06",139.5231,37.1692,80.9051900299731,0.048702037347964,0.373394050003185,0.376556775293744,-95.4188836657093,0.138530268172699,0.142880691487688,0.17062330350805,0.258437587049562,0.275564019784877,0.39441961868041,0.602656360789463,0.264329622819691,0.156905423743094,0.127028758554904,0.0932663400375505,0.090037917…
5526,"7761",8881,"2004-10-23","18:01",47,107,218,138.9865,37.351,5.9,5,"RS","FKSH06",139.5231,37.1692,81.6230016257227,0.0744992998780571,0.312384115855416,0.32114479837153,-99.6196114522384,0.0702196864703909,0.0722760106812765,0.107013528584007,0.153555292972922,0.160068723990666,0.199243537410878,0.353977011117954,0.166990177555448,0.0906187183864349,0.0770204204091356,0.0483626183947892,0.034…
5529,"7765",8884,"2004-10-23","18:34",59,94,221,138.9332,37.3033,6.3,11,"RS","FKSH06",139.5231,37.1692,91.7575571420205,0.207335638565975,0.382730210132503,0.435282070349366,-107.388717501715,0.0994690877609723,0.102550693805552,0.144300531530553,0.184275337470862,0.174119998851367,0.267832503628667,0.377884410898359,0.114242943764593,0.0963652634511005,0.0610487632143355,0.0456131487621716,0.032…
5530,"7767",8886,"2004-10-23","19:36",61,91,19,138.8275,37.214,5,5,"RS","FKSH06",139.5231,37.1692,79.2445765131178,0.198661280397997,0.17387829091568,0.264007508190826,76.6134146889271,0.00729978499683381,0.0074824971099226,0.00871042955886792,0.0122329860377587,0.0134804810745018,0.0218569961339613,0.0273543697606068,0.00770417100017906,0.00431930246451901,0.00296499364923435,0.00229084028251644…
5535,"7778",8892,"2004-10-23","22:58",58,91,198,139.0063,37.4195,4.1,5,"RS","FKSH06",139.5231,37.1692,80.7373652921551,0.18898362290937,0.685045527679603,0.710635057340811,-77.3297523367949,0.00322844370401591,0.00339680338553764,0.00519742139142094,0.00673582475425244,0.0070315190336086,0.00935771146167694,0.00870078597714023,0.0074591344269962,0.00398281597993179,0.00216286788084709,0.001798308…
5539,"7783",8900,"2004-10-24","00:53",56,69,357,138.9225,37.4148,4,5,"RS","FKSH06",139.5231,37.1692,79.5020032495782,0.283077474496945,0.127531063491816,0.310478708968783,119.829748173101,0.00351825337347952,0.00363584757793833,0.0044603648684833,0.00658866603342437,0.00964101463540016,0.0120339228433624,0.0099029837927768,0.00595712996332966,0.00490249914125439,0.00385914280896678,0.002796497305…
5540,"7789",8909,"2004-10-24","07:08",61,73,33,138.9178,37.2508,4,8,"RS","FKSH06",139.5231,37.1692,85.9696427895415,0.474476964867928,0.42454597871605,0.636684912836993,66.6010185045503,0.00588036487983526,0.00605338827765079,0.00727559385892313,0.0117025474149862,0.011641010007727,0.0190732440869402,0.0160930117753017,0.00680380998264943,0.0046944000894683,0.00345421426666036,0.00222020873343026…
5541,"7790",8910,"2004-10-24","07:16",46,79,210,138.874,37.3695,4,11,"RS","FKSH06",139.5231,37.1692,86.9853857111027,0.28491583753483,0.153439268789438,0.323605691675549,-98.7689754054469,0.00514503177832752,0.00530029172782027,0.0075565976669398,0.00961687228260831,0.0142408471658114,0.0171452647107007,0.0072446861878207,0.00429332851759564,0.00270916593991583,0.00183581858036136,0.0012696666097…
5542,"7791",8911,"2004-10-24","08:02",50,106,253,138.9418,37.2572,3.8,8,"RS","FKSH06",139.5231,37.1692,86.6016222865004,0.493297020911642,0.00281538724867761,0.493305054956526,-152.79672123395,0.00425385217185553,0.00479943260813192,0.0135015307872848,0.011721275724084,0.00730656680664729,0.00765754390127801,0.00492684220977291,0.00277196565454913,0.00194637191718335,0.00134004468544896,0.0009503…
5543,"7792",8914,"2004-10-24","10:06",61,102,26,138.9303,37.304,4.2,5,"RS","FKSH06",139.5231,37.1692,80.5084591324635,0.000455221655147359,0.190860172149014,0.19086071502409,80.17924124614,0.00464860684291541,0.00479110737617098,0.00634378214159345,0.00912580496175543,0.0103478163880115,0.0148036853519656,0.0170896472169557,0.00556944406561373,0.00290884987581003,0.0019361564709496,0.001304099904…
5547,"7803",8929,"2004-10-25","00:28",50,70,13,138.8738,37.1995,5.1,5,"RS","FKSH06",139.5231,37.1692,80.1320351228449,0.343299123600932,0.115186003820987,0.362107862026519,81.7797612346606,0.0110989345885089,0.0113419131983982,0.0140480289720658,0.0183127535886879,0.0210084721005598,0.0324828187816267,0.0348114833639706,0.013485614446513,0.012771026427034,0.00958850837200448,0.00638971453509466,0…
5548,"7804",8932,"2004-10-25","00:56",61,66,358,138.889,37.2118,4.2,8,"RS","FKSH06",139.5231,37.1692,85.371938520725,0.244688351944184,0.324361521627038,0.406303810330852,96.1194286780267,0.0027522510786627,0.0028775440987064,0.0045330034667977,0.00540034748696785,0.00776472447032089,0.00876663673594384,0.0065579274096318,0.00324055407299431,0.00200876078715212,0.00124233530900478,0.0008156983913…
5549,"7805",8934,"2004-10-25","01:28",51,66,21,138.7637,37.162,4.4,5,"RS","FKSH06",139.5231,37.1692,78.0950234874315,0.489982596399078,0.0449604221434768,0.492041039277519,68.4176637118521,0.00265987216798101,0.00274161456080172,0.00359468526855968,0.0050999341760458,0.00634881663776802,0.0107907741612917,0.00888443889055465,0.00338390287242409,0.00243744172853424,0.00201581139990824,0.0015541213…
5552,"7808",8940,"2004-10-25","06:32",64,55,180,138.9538,37.3882,4.1,8,"ALL","FKSH06",139.5231,37.1692,85.5160496203327,0.112424815827445,0.466794048891613,0.480141670025067,-64.7107481910265,0.00236134190239364,0.0025002835119242,0.00425423910940605,0.00535557518479575,0.00650259573555053,0.00962474554468844,0.00506284120331657,0.00279802483012571,0.00164337074027743,0.0011164760812485,0.0009107…
5553,"7810",8945,"2004-10-25","18:50",54,63,21,138.9272,37.258,3.8,11,"RS","FKSH06",139.5231,37.1692,89.7353226942315,0.492639624290364,0.311798583544578,0.583019859114041,79.6192439872226,0.00845405427295094,0.00875980929701098,0.0106223580715395,0.0143518669168858,0.0208607850283732,0.0303094687845234,0.0212510299985671,0.00881977097208312,0.0052295761893293,0.003137962957079,0.0023205573425364…
5555,"7816",8950,"2004-10-27","00:56",64,39,348,138.8732,37.2668,4,11,"ALL","FKSH06",139.5231,37.1692,87.9679578034559,0.30858125233852,0.179323485678055,0.356902370138582,112.217465155431,0.00233952833066839,0.00243911346599538,0.00369301075952941,0.00496761208227857,0.00710037069454828,0.00738492742279841,0.00467065013140569,0.00224899417518143,0.00156653183497815,0.00105650517651358,0.00069481…
5556,"7819",8954,"2004-10-27","10:26",55,104,198,138.9163,37.3482,4,8,"RS","FKSH06",139.5231,37.1692,85.0897536034164,0.234881469385929,0.485335515352079,0.539184446291769,-88.3121857856182,0.00548585485589985,0.00579892556255036,0.00865502576541514,0.0115544616058041,0.0123777141670019,0.0140273093998814,0.0118922455911405,0.00871447905499807,0.00508188360748256,0.00292705156941247,0.00201392198…
5557,"7821",8956,"2004-10-27","10:40",60,100,218,139.0365,37.2888,5.8,11,"RS","FKSH06",139.5231,37.1692,94.494521700386,0.118467827311593,0.308762284716412,0.330709501785522,-106.197445995035,0.0764354177001735,0.0783779106636557,0.117936838180443,0.141734137031274,0.174364207909766,0.230452964615342,0.23820100587529,0.102584698274158,0.0803272346094399,0.0471017364223443,0.0389533622939022,0.037…
5560,"7827",8959,"2004-10-27","14:59",83,41,189,138.9378,37.3643,3.8,8,"ALL","FKSH06",139.5231,37.1692,85.3775270280279,0.652916618790352,0.642624643750905,0.916114918472898,-76.8283768926877,0.00453292030373357,0.00473171117990099,0.00525236298821778,0.00736956294294309,0.0130921541390254,0.0201715862539365,0.00637624508076658,0.00366955737385315,0.0026907067565976,0.00216571311119456,0.00156269…
5567,"7844",9012,"2004-11-04","08:57",48,77,190,138.9188,37.4273,5.1,11,"RS","FKSH06",139.5231,37.1692,87.6124453828019,0.119301043242613,0.135373818915455,0.180440598997372,-73.3299530390901,0.0201416203667927,0.0209781188384469,0.0297525497226708,0.0360562914343669,0.055915113949629,0.0759506548358867,0.0385664381295447,0.0216575533244178,0.0117511085434524,0.00654138409818595,0.004867269792193…
5570,"7848",9030,"2004-11-06","18:26",82,83,18,138.7433,37.1532,4.1,5,"RS","FKSH06",139.5231,37.1692,77.6636332314545,0.239781117179458,0.73086671700271,0.769195126205404,70.6284033883974,0.00233526903375179,0.00240857092069135,0.00283409871387713,0.00390873840260512,0.00509014415414731,0.00960932646963355,0.00673469108422948,0.00178321705913778,0.00103165829129611,0.000782918512107103,0.00055617…
5571,"7849",9032,"2004-11-06","22:05",72,44,158,138.8953,37.3468,4,5,"ALL","FKSH06",139.5231,37.1692,79.6635026049703,0.013247980173023,0.491365196155883,0.491543756925031,-48.8165505454141,0.00441937339902389,0.00464742239203626,0.00798822445603527,0.00978150865664392,0.0116137524986543,0.0127767619137245,0.0121580417831162,0.0060096692038747,0.00313904283819129,0.00253220945816099,0.00163906240…
5572,"7850",9045,"2004-11-08","11:16",53,80,13,139.0352,37.393,5.5,5,"RS","FKSH06",139.5231,37.1692,81.698383866407,0.119384067358661,0.0432497148547565,0.126976743437982,103.800042661735,0.0357062588911244,0.0368672478631102,0.0456528592313778,0.0640658057312948,0.0892931515403057,0.094525047051033,0.1194136424367,0.0424384375419265,0.0383478880774418,0.0227251733106703,0.0199282941568013,0.0132…
5575,"7853",9048,"2004-11-08","11:43",47,85,32,139.0422,37.3795,4.3,5,"RS","FKSH06",139.5231,37.1692,81.7215015790574,0.102390390110813,0.212682543027551,0.236045877099581,87.2181060274784,0.00977323545198825,0.0100504487263007,0.0125790349391358,0.0171335509454404,0.0213949291188356,0.0255111101287263,0.0413404140037325,0.0164297110138919,0.00705831683547855,0.00377632337598358,0.002738826482273…
5576,"7854",9049,"2004-11-08","11:49",66,52,11,139.0517,37.3833,4,5,"ALL","FKSH06",139.5231,37.1692,81.8030190060209,0.219905272373281,0.201658639491747,0.29836979689511,108.141725043311,0.00420619507155814,0.00447968471435212,0.00684793790202569,0.00774827771185313,0.00878576293329156,0.0100767669815274,0.0156473830399847,0.00780224134463937,0.00490828200086344,0.00273261160796773,0.001966343998…
5578,"7858",9063,"2004-11-10","03:43",66,93,22,139.0038,37.3667,5.1,5,"RS","FKSH06",139.5231,37.1692,81.4023337163783,0.064000582311207,0.419656377471215,0.424508597896953,91.3724049177997,0.0225303797571191,0.0231885709779624,0.0313050290847972,0.0480581537098545,0.0570288874168171,0.065972184221837,0.0588502012316016,0.030444071442565,0.0209995779957598,0.014464675730897,0.00923022937959832,0.0…
5579,"7860",9070,"2004-11-12","02:24",54,65,46,138.934,37.235,3.9,8,"RS","FKSH06",139.5231,37.1692,86.5128084567834,0.496588600068548,0.306551142724534,0.583587046483862,51.7432997607792,0.0042382888150762,0.0044141158480493,0.0066459983659342,0.00890217576775476,0.0110476272837202,0.0180954579936513,0.00959217325218847,0.00286054014130199,0.00216159185092838,0.00160243046651017,0.001423546437598…
5581,"7869",9288,"2004-12-23","21:03",59,51,185,138.9562,37.3918,4.2,8,"ALL","FKSH06",139.5231,37.1692,85.5510609607002,0.211134985267671,0.351221841173111,0.40979844279964,-69.3190836976431,0.00557430033905601,0.00576680160921112,0.00861199823850423,0.0143066774619406,0.0171622066762989,0.0247219934269063,0.014241301906778,0.00588003844545255,0.00323095501980452,0.00234396600657945,0.00189168877…
5582,"7870",9289,"2004-12-25","10:23",70,43,188,138.9635,37.4028,4.1,8,"ALL","FKSH06",139.5231,37.1692,85.5216914257403,0.435669406180885,0.50465557775784,0.666697145369698,-70.9282404280502,0.00598412910706312,0.00625601625157736,0.00937022008813027,0.00894465422584909,0.0157133980093422,0.023492047377783,0.0158083817957437,0.00742522537031705,0.0041086887713722,0.00222833335477437,0.00201011496…
5585,"7873",9344,"2005-01-09","20:15",52,110,221,138.9468,37.262,4,8,"RS","FKSH06",139.5231,37.1692,86.6672062711712,0.237603333301922,0.198815440637857,0.309811109278233,-119.700456294292,0.00665474255700399,0.00681681881085305,0.00906938842480572,0.0091953617982111,0.0139004469352608,0.0220456814591883,0.0204564923679501,0.00811902122179761,0.0055702108209654,0.00391647312897714,0.0027341902036…
5586,"7875",9378,"2005-01-18","21:50",49,81,30,139.0002,37.3677,4.5,8,"RS","FKSH06",139.5231,37.1692,87.0456144406542,0.1787283282613,0.0437762830260682,0.184011353667803,86.0740438220926,0.0119629583297778,0.012578788256426,0.0232368800616606,0.0330896781942647,0.0354584716534709,0.0442382729093259,0.029270371726372,0.0148116936236205,0.00884113871625143,0.00492669487181823,0.00327442055331932,0…
5589,"7880",9532,"2005-02-20","15:19",62,82,4,138.7963,37.2275,3.8,5,"RS","FKSH06",139.5231,37.1692,78.5007147355448,0.0874280703877876,0.186584677585096,0.206052200670767,91.243615424943,0.00112004832485032,0.0011313052461648,0.00128907905110587,0.00151941390016019,0.00178071100968125,0.00260154322854724,0.00431501861873156,0.00173272982314035,0.00139161172745849,0.00106109039907069,0.0006464474…
5590,"7885",9902,"2005-05-15","15:55",84,165,76,139.4848,36.6293,4.3,8,"SS","FKSH06",139.5231,37.1692,84.3541300509706,0.814869027763353,0.224531293441776,0.845237146688803,-73.2822623263061,0.0020193002748477,0.00207220909659233,0.00263896443136318,0.00380629563223878,0.00584928549824677,0.00852253483419106,0.00385099061930823,0.0020621153895939,0.0013450969184412,0.00121624701438482,0.001059803…
5591,"7886",10032,"2005-06-20","13:03",66,83,23,138.5907,37.2293,4.9,5,"RS","FKSH06",139.5231,37.1692,75.1566138291205,0.336142748906946,0.230357817451563,0.407500517427605,72.0894971445428,0.00392396156963852,0.00400659857984301,0.0048560624769457,0.00660992694362048,0.0103831860139362,0.0147547856643192,0.0116763292476703,0.00670983251802905,0.00335432070023127,0.00199995686453483,0.00152244629…
5594,"7890",10334,"2005-08-21","11:29",59,84,199,138.7118,37.2983,4.6,8,"RS","FKSH06",139.5231,37.1692,80.8950311880078,0.194568586374571,0.715026879651812,0.741026567289193,-97.3490216406617,0.00536881601379671,0.00558565843209196,0.00658701856532984,0.00960619483458461,0.0154087482294961,0.0241055559155975,0.0130818926382997,0.00407600837830346,0.00258851803161577,0.00224596546277987,0.00243015…
5596,"7893",10646,"2005-11-04","01:02",56,61,354,138.478,37.4373,4.5,14,"RS","FKSH06",139.5231,37.1692,78.0070037539295,0.0951757493634734,0.185815506319648,0.208772186020375,113.224049292333,0.00424076582706473,0.00437950957756688,0.00597526551711303,0.00881041033096643,0.0137164989702183,0.0218593380961089,0.00797501362632065,0.00329622514097566,0.00236072970710329,0.00185875145191604,0.0012100…
5598,"7897",12155,"2006-11-30","11:59",82,170,258,139.7002,37.4318,4,11,"SS","FKSH06",139.5231,37.1692,100.217761334026,0.190705078596811,0.356766633222507,0.404537832079447,-50.0137366683246,0.00283195619669514,0.00291297054396367,0.00427630608703353,0.00587005857892406,0.0096648510490333,0.00914040459717183,0.00726598913156357,0.00243540063233957,0.00147628433914338,0.000988568757345689,0.00066…
5599,"7898",12366,"2007-01-08","18:59",59,108,210,138.9198,37.2668,4.6,11,"RS","FKSH06",139.5231,37.1692,89.5708630799373,0.0311059403839145,0.388333813300803,0.389577630363847,-108.044916455078,0.00811490826811986,0.00842830755252797,0.00995344663923005,0.0127085517664288,0.0138686106730271,0.0297100294850072,0.0209867639954329,0.0106657694518492,0.00662282011230865,0.00433512193600134,0.0037395…
5602,"7901",13215,"2007-07-16","10:13",49,80,215,138.6095,37.5568,6.7,8,"RS","FKSH06",139.5231,37.1692,78.0914823420522,0.148738034886357,0.519030012150683,0.539921435520941,-89.8143252499757,0.04595432285433,0.0469963211326163,0.0542701982491312,0.0879886651791013,0.0878411868089224,0.152688855519976,0.18812599102729,0.0844681877395271,0.0533122580088295,0.0364819026504923,0.031749807936427,0.02…
5607,"7906",13223,"2007-07-16","21:08",54,70,187,138.6297,37.5088,4.4,11,"RS","FKSH06",139.5231,37.1692,79.6350012981768,0.0142087395985627,0.530715410204555,0.530905580032428,-72.105532894224,0.00449473385975188,0.00468290978772814,0.00658196910354341,0.0084559483116916,0.0112832335790765,0.0182932726432424,0.0107236069118557,0.00388802360589542,0.00313891200896107,0.00184861357779283,0.00100260…
5608,"7909",13236,"2007-07-18","16:53",62,95,39,138.6153,37.4418,4.4,20,"RS","FKSH06",139.5231,37.1692,83.3930444761664,0.208030699568737,0.317608888496207,0.379673778413593,71.6833880350723,0.00539554695095873,0.00571185639525365,0.00850900934539386,0.01201833224703,0.0146308654904623,0.0202201028187297,0.013323882467209,0.00697706676333257,0.00256778298343143,0.00140779553913201,0.0009697764726…
5609,"7910",13267,"2007-07-25","06:52",49,92,25,138.7212,37.5328,4.7,20,"RS","FKSH06",139.5231,37.1692,85.3250153488405,0.0880328105229062,0.0217738781426158,0.0906855969706953,93.6772989429219,0.00405121266042651,0.00420213013601435,0.0056232123319327,0.00736154123672482,0.0113604580893554,0.0142095692756677,0.00916074365976911,0.00464768976051543,0.00291798284950409,0.00162564575476947,0.001133…
5610,"7914",13813,"2007-12-22","19:39",55,45,214,139.2925,37.2308,3.9,8,"ALL","FKSH06",139.5231,37.1692,103.461220268442,0.572783006201048,0.076754571303531,0.577902791487201,-105.008514118996,0.0101159388491627,0.00995586224292,0.0201967994494177,0.0313286718518357,0.0213903091843012,0.0358725473029168,0.0119721511225009,0.00621527438493266,0.00631061296626564,0.0051241651085811,0.00423149226632…
5620,"7929",16152,"2009-08-02","02:54",49,82,29,138.7743,38.312,4.5,11,"RS","FKSH06",139.5231,37.1692,62.2768753350243,0.430630713864384,0.689387443421755,0.812833229433278,123.145461058685,0.00110493897569051,0.00111331806775961,0.00135651516025439,0.00172075638020029,0.00262799628995172,0.00421552149087156,0.00255051579881404,0.00147147781226901,0.000738868265119026,0.00051692302134844,0.000419…
5623,"7934",16614,"2009-11-21","15:39",65,135,262,139.8443,37.1345,4.5,5,"ALL","FKSH06",139.5231,37.1692,86.6942868448494,0.718720737617414,0.220743140486748,0.7518557260228,15.1127093869598,0.0715902147154204,0.0721473891419502,0.0848518491254021,0.153358677615582,0.151151331452951,0.245173298709301,0.234037464949525,0.0932633432812699,0.0684357825117825,0.0473323651638073,0.0269779822818535,0.0…
5625,"7938",3667,"2000-10-18","12:58",86,-174,93,139.7015,36.9203,4.5,8,"SS","FKSH07",139.3788,37.0072,96.155017162065,0.826000092653466,0.146922856860408,0.838965123787371,-164.107126061103,0.138069804084745,0.145552632404914,0.223898903748991,0.309935766248428,0.735255842207323,0.371988617567796,0.0783033352227094,0.037443303246375,0.0216298370312862,0.0159406487948264,0.0115746457224401,0.0086…
5626,"7939",3672,"2000-10-19","16:25",89,-172,96,139.7063,36.9182,3.9,11,"SS","FKSH07",139.3788,37.0072,101.857441267822,0.843992515505056,0.129660308861382,0.853894116341471,-167.078983951357,0.0438377346586249,0.0468938630099931,0.061376610292521,0.0914804126575739,0.203039995567376,0.125153277504027,0.0487070819696684,0.0217038814501001,0.0107953713044063,0.00728775934701469,0.0050368541521469…
5628,"7942",3834,"2001-01-04","13:18",53,116,8,138.7617,36.959,5.2,11,"RS","FKSH07",139.3788,37.0072,89.7214520357263,0.145006626433977,0.179247145545353,0.230556849596624,78.1273316864431,0.035512928448665,0.0406551883035856,0.0669310806128214,0.102605167316271,0.120577801439568,0.127932085811183,0.0297650454392396,0.019883179750734,0.0102385776355898,0.00652941597235159,0.00412469774286553,0.00…
5629,"7949",4075,"2001-03-31","06:09",75,164,89,139.3915,36.8127,5,5,"ALL","FKSH07",139.3788,37.0072,91.2108622290034,0.92577820197764,0.244255315313424,0.957458060865233,-87.6543292255271,0.0257270156061678,0.0277639724823376,0.0417438388028701,0.0492568966744759,0.0841557093131536,0.103027649686868,0.0366792828719428,0.0152880441195072,0.0116315056763946,0.00702737961974447,0.00523554400325315,…
5633,"7958",4860,"2002-02-02","05:09",80,91,227,138.9495,37.4018,3.9,8,"RS","FKSH07",139.3788,37.0072,84.8672674304692,0.0240665343355414,0.985113046360547,0.985406977946006,-88.5026597442421,0.00829825316557648,0.00885917371993574,0.0126352820308848,0.0195114021279866,0.0367240552227011,0.0226366972856024,0.00629603355137185,0.00380848765259913,0.00220811668169959,0.00144365371194064,0.000953203…
5641,"7974",8880,"2004-10-23","17:56",47,93,212,138.8703,37.2895,6.7,5,"RS","FKSH07",139.3788,37.0072,81.4503983527419,0.0451530273045384,0.359536554466673,0.362360773087446,-89.8826610153758,0.12608453592729,0.151289523761561,0.323234245246385,0.318333904886049,0.409251736098944,0.394679927029486,0.151302004282825,0.098692691978687,0.0827896647535186,0.0570653209488915,0.0432989561190567,0.03578…
5642,"7975",8881,"2004-10-23","18:01",47,107,218,138.9865,37.351,5.9,5,"RS","FKSH07",139.3788,37.0072,81.7187780528786,0.296655838990714,0.343338155420177,0.453746378249584,-86.4322987921212,0.0952987988906471,0.10417034126852,0.230746163565074,0.22308907256968,0.364785317138725,0.256589383646323,0.0822798624877315,0.0879465583181059,0.0404286507318758,0.028186525610653,0.0311944238606838,0.03111…
5643,"7976",8883,"2004-10-23","18:10",58,70,20,138.8327,37.25,5.7,8,"RS","FKSH07",139.3788,37.0072,86.4023871410251,0.202936578056585,0.284092793336564,0.349130305099812,94.7220425141635,0.0457319590658437,0.0502170226118594,0.10963834821813,0.136056664665866,0.178017224447524,0.1156022610073,0.0313499036840626,0.0207865346799316,0.0225378580171231,0.0116681334411293,0.0139646885035077,0.00853981…
5644,"7978",8884,"2004-10-23","18:34",59,94,221,138.9332,37.3033,6.3,11,"RS","FKSH07",139.3788,37.0072,92.2999500113622,0.0603252208009129,0.396272433007054,0.400837839314116,-89.8710629789937,0.149303441018618,0.171857374296246,0.345034985182662,0.386396530781528,0.583740790762475,0.449163688648136,0.151466747835952,0.0929219350422708,0.072851261622569,0.0432652474163733,0.0383502673263173,0.025…
5655,"7997",8895,"2004-10-23","23:34",55,106,223,138.909,37.314,5,11,"RS","FKSH07",139.3788,37.0072,90.1134101764486,0.189472579577831,0.318727933730748,0.370792872304943,-92.2405780263113,0.0302260692118575,0.036061540829532,0.0797333140537881,0.0718525533993052,0.0822710929002405,0.0719468616758229,0.0251537396822023,0.0220214650738773,0.017388809936278,0.0120380050672859,0.0103272634710266,0.0…
5658,"8007",8909,"2004-10-24","07:08",61,73,33,138.9178,37.2508,4,8,"RS","FKSH07",139.3788,37.0072,87.7085455265007,0.252757249450904,0.440910554497146,0.508220763268254,89.7984850597565,0.0161841993314467,0.0173393356274109,0.0251808432742035,0.0489042223943904,0.0621448393674004,0.050280528487676,0.0103909541669666,0.00656275118604995,0.00390361593525798,0.00228404883923265,0.00177767270609637,…
5666,"8018",8923,"2004-10-24","16:06",58,98,9,138.8965,37.2928,4.3,8,"RS","FKSH07",139.3788,37.0072,86.4480990260807,0.436506856568775,0.324269456967662,0.543772853821939,116.966066650043,0.00479403162275761,0.00560809299762406,0.0132324655299003,0.0110112083260649,0.0127914487060692,0.00672279342609901,0.00473030197450438,0.0056893845765601,0.00491414904128884,0.00330484547293818,0.0023044945085…
5668,"8023",8929,"2004-10-25","00:28",50,70,13,138.8738,37.1995,5.1,5,"RS","FKSH07",139.3788,37.0072,81.6904159687815,0.0430349122721144,0.158207414953361,0.163956060639714,100.46645853889,0.0157575368633553,0.0184154659186239,0.0384583473383868,0.053070348331248,0.0698165141352674,0.0365287395621584,0.0109056959887941,0.00946719999154977,0.00590771384716626,0.00655434107290733,0.0046719872495545…
5675,"8036",8950,"2004-10-27","00:56",64,39,348,138.8732,37.2668,4,11,"ALL","FKSH07",139.3788,37.0072,89.9556750254607,0.236457080847603,0.0363225812960955,0.239230602128953,134.513520661818,0.00444066815918506,0.00525618323881502,0.0125261024664498,0.0163887149892845,0.0227772341604506,0.00853687335328339,0.00355467530162742,0.00183111963017166,0.00122460784743525,0.00083882371348216,0.000767037…
5676,"8038",8954,"2004-10-27","10:26",55,104,198,138.9163,37.3482,4,8,"RS","FKSH07",139.3788,37.0072,85.565703571591,0.470720035632535,0.472500489798357,0.666958817923252,-65.7214924944729,0.00331127919541678,0.00388029395793669,0.00782240595341357,0.00931150897545613,0.0135825619821888,0.00608374594883777,0.00246351939306351,0.00178929512657918,0.00182697301567374,0.0014745905465586,0.0009869797…
5677,"8040",8956,"2004-10-27","10:40",60,100,218,139.0365,37.2888,5.8,11,"RS","FKSH07",139.3788,37.0072,95.6489303790164,0.171420018368052,0.319509995110143,0.362589933220141,-88.0406974629745,0.130990072906308,0.152683201433557,0.303286604386016,0.38684611927742,0.422795317854869,0.343401023294923,0.131580027739775,0.138109938816872,0.103860788558532,0.0555859419997539,0.0465837359922967,0.03524…
5680,"8045",8959,"2004-10-27","14:59",83,41,189,138.9378,37.3643,3.8,8,"ALL","FKSH07",139.3788,37.0072,85.5545479833059,0.190135212317041,0.530692649012805,0.56372518719592,-53.9931710265047,0.00457447533384977,0.00525382538061554,0.0116031609486381,0.0157315181085616,0.0181705198604773,0.00785903947057145,0.00213730819490311,0.00185715431507454,0.00113760197916495,0.000868146087936817,0.00063772…
5681,"8046",8960,"2004-10-27","15:23",49,71,209,138.8967,37.3968,3.7,5,"RS","FKSH07",139.3788,37.0072,79.2811257967488,0.00543557744557349,0.415838254627414,0.415873778343551,-73.9732517846101,0.00194446177128788,0.00202707707302905,0.00293220466543521,0.00384991606791629,0.00906113219195041,0.00696729409455349,0.00306751980596703,0.00222087807634728,0.00122425377271218,0.000880435419551031,0.000…
5683,"8049",8963,"2004-10-27","20:31",56,83,212,138.9413,37.3873,3.8,11,"RS","FKSH07",139.3788,37.0072,88.3804271938597,0.137951700475617,0.392642056407609,0.416171186081053,-74.9987744186441,0.00294060711588611,0.00338105692942311,0.00788174202191368,0.00831832795698751,0.00855333980384271,0.0040759886776094,0.00198185885471191,0.00200652025407171,0.00145842946349832,0.000905804493806473,0.00061…
5691,"8068",9027,"2004-11-06","15:17",76,61,341,139.0068,37.3677,4.3,5,"RS","FKSH07",139.3788,37.0072,81.1169086798118,0.601285421048348,0.0365563547197518,0.602395654562419,159.396899832044,0.0110290354065983,0.0119097117933223,0.0176634450773341,0.0264492813512957,0.0444706529185259,0.0308885244710718,0.00850557482948684,0.0125305442419713,0.00887655799733207,0.00411693802722363,0.0021002431287…
5693,"8070",9032,"2004-11-06","22:05",72,44,158,138.8953,37.3468,4,5,"ALL","FKSH07",139.3788,37.0072,80.025942683387,0.457482645647112,0.229383563467509,0.511768688234572,-26.7970346408242,0.00699494862025448,0.00796381652350178,0.0157787014674846,0.0171904348985126,0.0203664901247122,0.0152886475530048,0.00973932504848257,0.00920848648801745,0.00641583055885986,0.00333756357842064,0.002287489016…
5696,"8073",9047,"2004-11-08","11:32",70,119,54,139.05,37.3883,4.8,5,"RS","FKSH07",139.3788,37.0072,81.315340267123,0.424250128457203,0.471139153462783,0.634003370197337,89.9076536073575,0.0215233792885783,0.0263470301931736,0.0452794898933281,0.0587301586750794,0.0637784470177818,0.0383775143541111,0.0126439697089166,0.0107415784035681,0.00670002891784804,0.00568183083169501,0.00566914848367901,…
5697,"8074",9048,"2004-11-08","11:43",47,85,32,139.0422,37.3795,4.3,5,"RS","FKSH07",139.3788,37.0072,81.3395075524503,0.302546170593847,0.241524516309668,0.387128244022081,111.603252158344,0.00809640537522671,0.00897657898867937,0.0235161961634955,0.0234494872012161,0.0322845422454772,0.0141444448459457,0.00866884608814806,0.0100621432011277,0.00389591538024121,0.00276133287743437,0.0018549818408…
5701,"8083",9070,"2004-11-12","02:24",54,65,46,138.934,37.235,3.9,8,"RS","FKSH07",139.3788,37.0072,88.5800349892339,0.493634355568163,0.291294423371794,0.573173026305933,76.761401309852,0.0092650468493149,0.0113971466604585,0.0319058426624341,0.0218295799318265,0.0259633635532841,0.0195756119699998,0.00678741545656371,0.00272135559050999,0.00142961736838918,0.00133174366152049,0.00108249789838133…
5702,"8086",9094,"2004-11-15","09:39",73,81,356,139.0015,37.3813,4.5,5,"RS","FKSH07",139.3788,37.0072,80.8470680861872,0.416815208609083,0.275614982425172,0.499698445730084,144.731417572714,0.00439477035577515,0.00466872948027619,0.00612776130572985,0.0146336316066792,0.0205936253729158,0.0121604498272062,0.00444314689156233,0.00242650148155735,0.00235580837081457,0.00192982420961081,0.0013849544…
5704,"8092",9289,"2004-12-25","10:23",70,43,188,138.9635,37.4028,4.1,8,"ALL","FKSH07",139.3788,37.0072,85.1548089061697,0.0938329119879745,0.33512216755851,0.348010750640346,-48.270724462713,0.008207115662643,0.00918610208956987,0.0142433457094883,0.0404948399058448,0.023245819366071,0.0105502927826672,0.00425657002761613,0.002125481968872,0.00125725395604866,0.00115296086230193,0.001083059855686…
5705,"8093",9299,"2004-12-28","18:30",48,102,219,138.9858,37.3193,4.7,5,"RS","FKSH07",139.3788,37.0072,81.6914084757389,0.245941852688928,0.382064850789244,0.454379736688015,-85.4505534854814,0.0140878747864964,0.0169659649298235,0.0265666546821387,0.0325532740288899,0.034452064437418,0.0192367277622781,0.0075020832400074,0.00634152651102241,0.00489166782600781,0.00251222726280884,0.0022267593314…
5706,"8094",9344,"2005-01-09","20:16",52,110,221,138.9468,37.262,4,8,"RS","FKSH07",139.3788,37.0072,88.2440831567383,0.205189679151071,0.267439079376537,0.337085249763156,-94.2992414122087,0.00557154201366193,0.00656650232924652,0.013588812604492,0.0153118977269312,0.0159905572135558,0.0094510235001295,0.00524271874698615,0.00411020192569659,0.00382996078308904,0.00230498557479217,0.0016616965426…
5711,"8105",10334,"2005-08-21","11:29",59,84,199,138.7118,37.2983,4.6,8,"RS","FKSH07",139.3788,37.0072,82.4094016193771,0.0293518141446864,0.668342620422441,0.668986836392704,-81.27812012763,0.0100103766162917,0.0119661289187439,0.0274505633457676,0.0262047699283928,0.0330821673715614,0.0185630966166747,0.00673287401189121,0.00469794412482737,0.0044602687362983,0.00595300718124882,0.0051827128697…
5713,"8112",12366,"2007-01-08","18:59",59,108,210,138.9198,37.2668,4.6,11,"RS","FKSH07",139.3788,37.0072,91.5874938210872,0.318273342610437,0.410657965499121,0.519555468881137,-85.9108815016035,0.0188095004984183,0.0202575902811761,0.0337861969153085,0.0494344678842607,0.0815232298182549,0.0386042079830684,0.0142230514306881,0.0155530798236234,0.0108179094144849,0.00648686960867875,0.004407152032…
5714,"8113",13215,"2007-07-16","10:13",49,80,215,138.6095,37.5568,6.7,8,"RS","FKSH07",139.3788,37.0072,77.8109704203461,0.150560740513588,0.527281617265671,0.548356125606618,-89.9013453396742,0.0452250402984895,0.0538761553936433,0.111933355886438,0.130693342600149,0.168454803137221,0.124728104290893,0.066316977554771,0.0477494632849417,0.0405594951152008,0.0277357192262973,0.0228123011114618,0.0…
[truncated: 14,975 more rows]

## Sheet: Rbin_s0_s1_coeffs_KiK-Net
"Coefficients s0 and s1, including standard errors, and prediction variances for distance ranges R<100km and R>100km. To be used with the Kotha et al. 2018 GMPE. For details please contact sreeram@gfz-potsdam."
[truncated: 265 more rows]

[truncated: 2 more sheets: R_s0_s1_coeffs_KiK-Net, Rbin_s0_s1_coeffs_NGAWest2]
